# Supplementary material for: Development and Interpretation of a Genomic Instability Derived lncRNAs Based Risk Signature as a Predictor of Prognosis for Clear Cell Renal Cell Carcinoma Patients
Source: Front Oncol. 2021 May 21;11:678253. doi: 10.3389/fonc.2021.678253 (PMC8176022; doi:10.3389/fonc.2021.678253)
Supplement: Supplementary file 1 [file Table_1.xlsx]

## Sheet: Sheet1
Patient ID and the cumulative number of somatic mutations
Patients in GS group
Patient ID	number of somatic mutations
TCGA-DV-5576	1
TCGA-B8-A8YJ	2
TCGA-AK-3443	9
TCGA-B0-5083	9
TCGA-A3-A8OX	9
TCGA-DV-5569	11
TCGA-BP-4760	12
TCGA-DV-5574	12
TCGA-B0-5117	12
TCGA-DV-A4VZ	13
TCGA-CW-6097	13
TCGA-AK-3453	14
TCGA-DV-5567	14
TCGA-B8-5546	14
TCGA-B0-4700	15
TCGA-BP-4177	16
TCGA-AK-3427	17
TCGA-A3-3374	17
TCGA-DV-5568	18
TCGA-BP-4975	19
TCGA-B8-5165	20
TCGA-B2-5636	21
TCGA-A3-A8OW	21
TCGA-CJ-5681	21
TCGA-AS-3777	22
TCGA-AK-3440	23
TCGA-AK-3447	24
TCGA-B8-5545	24
TCGA-BP-4795	25
TCGA-DV-5575	26
TCGA-B0-5081	26
TCGA-B8-5552	27
TCGA-BP-4987	27
TCGA-BP-5194	27
TCGA-B8-A54K	28
TCGA-CW-5583	28
TCGA-BP-5007	28
TCGA-BP-4970	30
TCGA-6D-AA2E	31
TCGA-BP-5184	31
TCGA-BP-4988	31
TCGA-B0-5400	32
TCGA-DV-5573	32
TCGA-BP-4973	32
TCGA-AK-3465	32
TCGA-CZ-5454	33
TCGA-CJ-4908	33
TCGA-CZ-5452	34
TCGA-BP-4974	34
TCGA-B8-A54F	34
TCGA-B0-5711	34
TCGA-CZ-5458	35
TCGA-BP-5186	35
TCGA-BP-4962	35
TCGA-CJ-4899	35
TCGA-A3-3380	36
TCGA-B0-5100	37
TCGA-BP-5008	37
TCGA-BP-5001	37
TCGA-B8-4148	37
TCGA-BP-4998	38
TCGA-T7-A92I	38
TCGA-B4-5834	38
TCGA-CW-5591	40
TCGA-BP-4961	40
TCGA-BP-4982	40
TCGA-CJ-4904	40
TCGA-B8-5551	41
TCGA-EU-5904	41
TCGA-B0-5693	41
TCGA-BP-5006	42
TCGA-BP-4992	42
TCGA-BP-5202	42
TCGA-CZ-5989	42
TCGA-B2-4101	42
TCGA-B0-5113	43
TCGA-B8-4146	43
TCGA-CZ-4863	43
TCGA-A3-3370	43
TCGA-BP-4986	43
TCGA-A3-3365	43
TCGA-B0-5399	43
TCGA-B0-4945	43
TCGA-B0-5710	44
TCGA-BP-5174	44
Patients in GU group
Patient ID	number of somatic mutations
TCGA-BP-4967	78
TCGA-B0-5709	78
TCGA-B8-A54J	79
TCGA-BP-4964	79
TCGA-BP-5182	79
TCGA-A3-3387	79
TCGA-CJ-4869	80
TCGA-B0-5099	80
TCGA-CJ-5689	80
TCGA-CJ-4918	81
TCGA-B4-5836	81
TCGA-B0-5700	81
TCGA-B0-5698	82
TCGA-A3-3319	82
TCGA-CZ-5457	82
TCGA-CJ-5682	83
TCGA-BP-4782	83
TCGA-B0-5692	84
TCGA-B0-5095	84
TCGA-B2-4102	85
TCGA-BP-5198	85
TCGA-BP-5173	85
TCGA-BP-4985	85
TCGA-CJ-6033	86
TCGA-A3-A8OU	87
TCGA-B8-5164	87
TCGA-CZ-5453	88
TCGA-B0-5703	88
TCGA-BP-5199	89
TCGA-BP-5185	90
TCGA-B8-A54H	90
TCGA-CZ-5451	90
TCGA-A3-3308	91
TCGA-B0-5094	91
TCGA-B0-5705	91
TCGA-A3-3317	92
TCGA-G6-A8L8	92
TCGA-A3-3320	92
TCGA-CJ-6027	93
TCGA-B0-4827	93
TCGA-CJ-4912	93
TCGA-G6-A8L7	95
TCGA-CZ-4866	95
TCGA-CZ-4864	96
TCGA-B0-5106	96
TCGA-B8-4621	97
TCGA-CZ-4865	98
TCGA-DV-A4VX	99
TCGA-A3-3346	99
TCGA-B0-5119	100
TCGA-A3-A6NI	100
TCGA-B0-5096	100
TCGA-BP-4963	101
TCGA-CW-5580	102
TCGA-AK-3444	102
TCGA-MM-A84U	104
TCGA-B0-5075	104
TCGA-CJ-5679	104
TCGA-CZ-5459	106
TCGA-A3-3313	106
TCGA-BP-4976	106
TCGA-CJ-5672	108
TCGA-A3-3357	108
TCGA-B0-5713	109
TCGA-3Z-A93Z	112
TCGA-A3-A6NN	112
TCGA-CZ-4859	113
TCGA-B0-5712	113
TCGA-A3-3382	113
TCGA-B8-5550	114
TCGA-MM-A564	115
TCGA-B0-5701	116
TCGA-CJ-6030	118
TCGA-CZ-5465	123
TCGA-B0-4823	123
TCGA-CW-6093	124
TCGA-GK-A6C7	126
TCGA-CW-6090	128
TCGA-CZ-4853	130
TCGA-BP-5176	135
TCGA-CZ-5468	135
TCGA-BP-5168	140
TCGA-CJ-4920	157
TCGA-A3-A8OV	185
TCGA-B0-5098	804
