# Supplementary material for: Development and Interpretation of a Genomic Instability Derived lncRNAs Based Risk Signature as a Predictor of Prognosis for Clear Cell Renal Cell Carcinoma Patients
Source: Front Oncol. 2021 May 21;11:678253. doi: 10.3389/fonc.2021.678253 (PMC8176022; doi:10.3389/fonc.2021.678253)
Supplement: Supplementary file 2 [file Table_2.xlsx]

## Sheet: Sheet1
Information of GID-lncRNAs in differentially expressed analysis
Up-regulated GID-lncRNAs in GU-group
lncRNA	mean value of expression level in GS-group	mean value of expression level in GU-group	logFC	pValue	fdr
AC079466.1	1.86615	15.6992	3.07256	0.000125575	0.00360048
LINC01234	0.193491	0.873479	2.1745	0.00102409	0.0133276
OSTM1-AS1	1.22616	3.21106	1.3889	0.00535078	0.0383542
AC016405.3	0.866871	2.22117	1.35743	6.20772e-05	0.00247634
LINC00460	0.437637	1.05946	1.27553	0.00212848	0.0211122
AC156455.1	1.04644	2.46824	1.238	1.75007e-05	0.000917539
AL035446.1	0.461456	1.08772	1.23704	0.00790998	0.0496254
AC013275.1	2.72663	6.40312	1.23165	9.91892e-05	0.00317871
AC015977.2	0.453125	0.992807	1.1316	0.000116819	0.00345748
AC021744.1	7.6472	16.0617	1.07062	2.9848e-06	0.000288268
AP000924.1	0.928666	1.9427	1.06483	0.00138246	0.0163013
AL139351.1	0.34452	0.710528	1.04431	0.00258322	0.0242877
AC114803.1	1.55584	3.18856	1.03521	0.000200558	0.00448809
Z97056.1	0.430999	0.883071	1.03485	0.000247416	0.00510121
LINC02471	4.10287	8.29657	1.01588	0.000155496	0.00392305
AC022509.2	3.9814	8.01497	1.00942	0.00695629	0.045752
Down-regulated GID-lncRNAs in GU-group
lncRNA	mean value of expression level in GS-group	mean value of expression level in GU-group	logFC	pValue	fdr
LINC01187	9.71999	0.0349431	-8.11981	0.00018309	0.00417124
LINC01230	1.82726	0.0115444	-7.30635	0.000386231	0.00701717
LINC01896	1.26481	0.0140105	-6.49627	0.000891684	0.0123658
AL035661.1	7.77269	0.114983	-6.07892	2.68345e-06	0.000288268
AC148477.4	2.33963	0.0869948	-4.74921	0.000396095	0.00705664
LINC01606	1.01972	0.0392689	-4.69865	0.000214808	0.00463732
AC129507.4	1.47667	0.104894	-3.81533	0.00350356	0.0285735
AL121820.2	0.859192	0.0633411	-3.76177	8.20461e-05	0.00297855
LINC00284	0.768464	0.068167	-3.49483	0.00344588	0.0285735
LINC00982	0.750972	0.0806805	-3.21847	9.93063e-07	0.000164184
AL031123.1	2.12474	0.272791	-2.96142	0.000184032	0.00417124
ZNF350-AS1	2.53751	0.350543	-2.85575	0.000170897	0.00412627
AL031710.1	4.15299	0.578704	-2.84325	0.00330968	0.0277318
AL049555.1	0.800839	0.12393	-2.69199	2.79207e-05	0.0013052
MCF2L-AS1	1.033	0.174159	-2.56836	8.92098e-09	4.0925e-06
KRT7-AS	0.858926	0.187791	-2.19341	0.000767017	0.0112598
AC005082.1	1.52273	0.336913	-2.17621	0.00022982	0.00479227
AP000757.1	2.3769	0.526269	-2.17521	5.65944e-05	0.00230779
LINC00645	0.683929	0.16146	-2.08266	0.00405413	0.031792
AC103563.7	1.17646	0.293683	-2.00212	1.45748e-05	0.000810446
LINC01558	0.917005	0.244879	-1.90486	5.46814e-10	5.01702e-07
GAS6-DT	1.58115	0.545392	-1.53561	2.54039e-09	1.55387e-06
AL049870.3	0.644864	0.225604	-1.5152	0.000708676	0.0105725
AC243964.2	0.912745	0.35046	-1.38096	0.00242618	0.0229486
MIR222HG	1.08312	0.422598	-1.35783	0.00342869	0.0285735
AC144831.1	1.07789	0.442135	-1.28566	0.000621696	0.00958665
LMO7-AS1	1.03259	0.432747	-1.25467	0.00636128	0.0433939
AC130371.2	1.40246	0.588544	-1.25274	0.00470292	0.0350807
ST3GAL6-AS1	0.843224	0.373465	-1.17494	0.000614607	0.00955767
ZNF582-AS1	1.25925	0.604803	-1.05803	3.45779e-10	5.01702e-07
