# Supplementary material for: Development and Interpretation of a Genomic Instability Derived lncRNAs Based Risk Signature as a Predictor of Prognosis for Clear Cell Renal Cell Carcinoma Patients
Source: Front Oncol. 2021 May 21;11:678253. doi: 10.3389/fonc.2021.678253 (PMC8176022; doi:10.3389/fonc.2021.678253)
Supplement: Supplementary file 3 [file Table_3.xlsx]

## Sheet: Sheet1
Division of training and testing datasets, expression of 7 lncRNAs in the risk signature, risk scores, and risk groups of all samples
Patients in training dataset
Patient ID	follow-up time /year	fullow-up status	expression level of LINC00460	expression level of AL139351.1	expression level of AC156455.1	expression level of AL035446.1	expression level of LINC02471	expression level of AC022509.2	expression level of LINC01606	Risk score of patients	Risk group of patients
TCGA-B8-4621	1.18082	Alive	0.227856	0.451155	1.44076	0.376641	74.023	0.807373	0	-0.429116	Low-risk
TCGA-A3-3363	0.873973	Alive	0	2.04872	0.699825	2.00637	99.3168	0.298422	0.0211945	-0.405589	Low-risk
TCGA-B0-5707	7.74795	Alive	0.614358	0.130099	0.272846	0.183805	40.9734	0.446693	0.0246751	-0.325966	Low-risk
TCGA-CJ-5680	2.10411	Dead	0.992706	0	0.289658	0.146348	32.5986	5.83286	0.0550105	-0.230752	Low-risk
TCGA-A3-3357	7.36438	Alive	0.0346623	0.207974	0.683326	0.852096	40.4121	0.266587	0	-0.205492	Low-risk
TCGA-CZ-5463	1.8137	Alive	0.0350556	0.378601	0.534852	0.601749	35.3208	1.19881	0	-0.163582	Low-risk
TCGA-B0-5697	5.0274	Alive	0.421399	0.173376	0.568134	0.734837	34.1738	1.42867	0.0164415	-0.161323	Low-risk
TCGA-CZ-4866	4.84384	Alive	0.0260567	0	2.02738	0.552195	48.4767	0.58689	0	-0.148755	Low-risk
TCGA-AK-3456	3.13151	Alive	0	0	0.161092	0.0930178	30.4605	2.17015	6.17371	-0.147755	Low-risk
TCGA-A3-3385	5.46027	Alive	0.0121068	0	0.312303	0.15394	17.2027	3.49174	0	-0.100558	Low-risk
TCGA-B8-5546	1.38356	Alive	0	0.138828	0.169839	0	10.6379	0.635551	0.0473951	-0.0566898	Low-risk
TCGA-BP-4756	1.02466	Alive	0	0.0491919	0.343886	0.277994	18.2306	1.80159	3.46326	-0.0284816	Low-risk
TCGA-B8-4151	0.767123	Alive	0	0.128861	0.461675	0.227569	15.0596	3.92298	0	-0.0281983	Low-risk
TCGA-CJ-4885	5.82192	Alive	0.0926943	0.3337	0.508217	0.336751	19.7118	4.80124	0.00723321	-0.0203314	Low-risk
TCGA-B0-4846	3.28767	Dead	0.0141976	0.102223	0.589552	0.0722102	12.2174	4.28194	0	0.00418013	Low-risk
TCGA-B0-5699	7.50959	Alive	0.0139768	0	0.800225	0.390979	14.9858	3.22485	0	0.0111272	Low-risk
TCGA-A3-3328	3.79452	Alive	0.0231812	0	0.0145848	0	0.020109	2.17764	0.0158278	0.012548	Low-risk
TCGA-B0-4834	5.72603	Dead	0	0	0	0.0375751	0.0256348	2.02115	0.0564963	0.0130738	Low-risk
TCGA-AK-3443	3.89863	Alive	0	0	0.00722662	0.0292096	0.0199276	2.25265	0.0439182	0.0143093	Low-risk
TCGA-B0-5705	10.0493	Alive	0.0469466	0.21126	0.191991	0.447703	11.179	6.57656	0	0.0162443	Low-risk
TCGA-B0-5102	7.5726	Dead	0	0	0.521987	0.197798	7.82671	1.32459	0.00354047	0.0187486	Low-risk
TCGA-CJ-4893	2.05479	Alive	0.0120155	0.0865114	0.188993	0.183335	3.79399	0.653477	0	0.0212949	Low-risk
TCGA-BP-4987	3.07945	Alive	0.0125653	0	0.339944	0.127817	7.34664	8.03492	0	0.0220384	Low-risk
TCGA-AK-3433	6.00548	Alive	0	0	0.0648374	0.104828	0	1.12094	0.0168872	0.023388	Low-risk
TCGA-B0-5702	4.39726	Alive	0	0	0.203286	0	1.12113	1.66406	0.0110306	0.0260013	Low-risk
TCGA-BP-5174	6.18356	Alive	0.0825841	0.247752	0.329073	0.385028	8.97878	0.680521	0	0.0333383	Low-risk
TCGA-BP-4959	7.28767	Alive	0.0765438	0	0.68798	1.7797	21.8549	2.03641	0.00597294	0.0338568	Low-risk
TCGA-A3-3370	6.23014	Alive	0	0.0382585	0.354377	0.189181	5.43916	4.04587	0.0290249	0.0369926	Low-risk
TCGA-CW-5591	6.22192	Alive	0	0	0.29107	0.0392163	2.59519	1.01659	0.720202	0.0379286	Low-risk
TCGA-BP-4334	1.76712	Dead	0	0.0836484	0.0438572	0.0590894	0.080625	3.79111	0.0190381	0.0416689	Low-risk
TCGA-CJ-6032	6.98082	Alive	0.011721	0.0421957	0.258106	0.298071	3.90437	3.09073	0.00320119	0.0434287	Low-risk
TCGA-BP-4807	0.578082	Alive	0.110116	0.198209	0.473422	0.933436	13.405	0.544438	0	0.0458008	Low-risk
TCGA-A3-3320	4.13151	Alive	0	0	0.361552	0.224826	3.39999	2.23411	0.0120728	0.0468118	Low-risk
TCGA-CJ-4639	6.32329	Alive	0	0.0833868	0.670373	0.530141	10.8905	0.72531	0	0.0471656	Low-risk
TCGA-AK-3440	4.78082	Alive	0	0.0988031	0.0518028	0.174487	0	2.05804	0.0149915	0.0475671	Low-risk
TCGA-DV-5567	2.49315	Alive	0.0383375	0.046005	0.104523	0.032498	0.133026	0.589706	1.10988	0.0491361	Low-risk
TCGA-CW-5585	7.14795	Alive	0.0239114	0.0430405	0.14292	0.243231	0.352621	1.45808	0.00326528	0.0512042	Low-risk
TCGA-BP-4177	4.57534	Alive	0.0128941	0.0464187	0.22715	0.0327903	1.07378	0.722511	0.795875	0.0515339	Low-risk
TCGA-BP-4995	3.75616	Alive	0.0874753	0.0349901	0.721588	0.247171	9.54429	2.29063	0.281381	0.051587	Low-risk
TCGA-CJ-4905	4.09863	Alive	0.149115	0	0.606206	0.0875089	4.93529	1.26656	0	0.0538578	Low-risk
TCGA-BP-4760	6.46849	Alive	0.0707427	0	0.231446	0.215882	0.294562	1.21252	0.00772836	0.0552582	Low-risk
TCGA-AK-3427	7.03014	Alive	0.0449468	0.0539361	0.169673	0.190503	0.181953	1.2099	0.102297	0.0555339	Low-risk
TCGA-CJ-4897	4.95342	Alive	0.0381642	0	0.372179	0.194107	2.48297	2.98762	0.0208465	0.0594769	Low-risk
TCGA-B0-5110	2.99178	Alive	0	0.0562674	0.334347	0.476969	4.71833	2.93653	0	0.0621446	Low-risk
TCGA-BP-4165	8.32055	Alive	0.106902	0.0641412	0.347504	0.226547	3.02932	2.70145	0	0.0630664	Low-risk
TCGA-BP-4160	7.89315	Alive	0	0.265655	0.804751	0.500424	14.6804	2.35124	0	0.0631084	Low-risk
TCGA-CJ-4892	4.16712	Alive	0.028561	0.154229	0.503147	0.399475	8.72108	4.37755	0.0234013	0.0633868	Low-risk
TCGA-B0-5117	1.46575	Alive	0	0.177982	0.114054	0.041909	0	3.01475	0.103521	0.0649067	Low-risk
TCGA-BP-4784	5.07945	Alive	0.0943134	0.113176	0.138457	0.119922	0	1.65797	0.394962	0.0654792	Low-risk
TCGA-CW-6088	8.8274	Alive	0.0234434	0	1.06936	0.149044	13.9914	8.88634	0.0416178	0.0674441	Low-risk
TCGA-B8-4154	0.69863	Alive	0.162133	0	0.467537	0.824622	8.36839	3.47368	0	0.0690056	Low-risk
TCGA-BP-4164	2.71781	Dead	0	0	0.706759	0.685603	12.2392	8.07177	0.0122719	0.0713349	Low-risk
TCGA-A3-3365	2.39178	Alive	0.420651	0	0.688112	0.427894	10.3924	7.09899	0.105695	0.0716815	Low-risk
TCGA-BP-5186	1.89863	Alive	0.0278194	0.150225	0.393818	0.353731	4.72998	2.0861	0	0.0727301	Low-risk
TCGA-B4-5377	1	Alive	0.0428175	0.0385357	0.444497	0.136108	4.64286	8.20331	0.00292353	0.0730975	Low-risk
TCGA-B2-3923	0.991781	Alive	0.0139601	0.0251283	0.33568	0.137154	0.116533	1.8376	0.118855	0.0739147	Low-risk
TCGA-B2-5639	1.14247	Alive	0.105774	0.28559	0.698767	0.201741	9.5426	1.00236	0.0361106	0.0753681	Low-risk
TCGA-A3-3362	4.27123	Alive	0.0376266	0.270912	0.49714	0.0478431	6.39744	4.09274	0.246634	0.0798733	Low-risk
TCGA-BP-4758	6.04932	Alive	0.0244974	0.176381	0.423855	0.0622981	2.12508	1.75624	0.00669062	0.0827121	Low-risk
TCGA-CZ-4859	4.89589	Alive	0.0213401	0.0384121	0.745166	0.271344	6.31255	2.28605	0	0.0836046	Low-risk
TCGA-B0-4827	2.42466	Dead	0.787005	0.34342	0.360113	0.545834	9.95092	4.32346	0.00325671	0.0865144	Low-risk
TCGA-A3-3373	4.4411	Alive	0.021796	0	0.665093	0.415712	4.70794	0.502898	0.0535754	0.0866342	Low-risk
TCGA-A3-3325	3.20548	Dead	0.0601143	0.0360686	1.51918	0.917241	22.7884	3.43452	0.0246272	0.0876495	Low-risk
TCGA-EU-5904	1.50959	Alive	0.0279707	0.100695	0.519146	0.142262	2.35358	1.70561	0.00763922	0.0882229	Low-risk
TCGA-CJ-4634	4.9863	Alive	0	0.109678	0.354613	0.387385	3.01285	4.54405	0	0.0911794	Low-risk
TCGA-A3-3313	2.0137	Dead	0.0273092	0	1.19415	0.0694485	9.38119	1.12518	0.15663	0.0930443	Low-risk
TCGA-BP-5176	4.35616	Dead	0.034985	0.251892	0.719036	0.118625	8.67965	5.95796	0	0.0952659	Low-risk
TCGA-BP-4965	5.12603	Alive	0.0713524	0.385303	0.858567	0.362905	13.122	2.26368	0.00243593	0.0961841	Low-risk
TCGA-AK-3429	5.52603	Alive	0.039644	0.0713592	0.349196	0.655307	5.60556	8.069	0	0.0963153	Low-risk
TCGA-B0-4823	1.24384	Dead	0.183436	0.711166	0.772367	0.322951	16.3776	0.860433	0	0.0964201	Low-risk
TCGA-BP-4795	1.69863	Alive	0.0253973	0	0.303602	0.452106	0.506722	0.669704	0.943349	0.0977919	Low-risk
TCGA-EU-5906	0.564384	Alive	0.0100608	0.144876	0.860871	0.0511704	7.99438	6.13496	0	0.100195	Low-risk
TCGA-A3-A6NJ	1.28219	Alive	0.0483498	0.11604	0.46644	0.0409853	3.4672	9.98703	0	0.101343	Low-risk
TCGA-B4-5378	0.479452	Alive	0.0369035	0.177137	0.131571	0.187695	0	1.21639	1.87804	0.106368	Low-risk
TCGA-BP-4330	5.1726	Alive	0	0.186079	0.723584	0.19717	5.33576	1.93799	0.00352923	0.106642	Low-risk
TCGA-CZ-5451	4.56986	Alive	0	0.126293	0.794589	0.624494	10.5599	5.92618	0	0.106932	Low-risk
TCGA-DV-5566	3.83014	Alive	0.261565	0.289734	0.607634	0.153501	6.00412	3.01754	0.0934182	0.107951	Low-risk
TCGA-CJ-4904	4.90959	Alive	0.834097	0.037071	0.330419	0.52374	3.93041	7.97636	0.0056248	0.108804	Low-risk
TCGA-CZ-5982	5.59452	Alive	0.0142541	0	0.331822	0.253741	1.4838	12.1687	0	0.109413	Low-risk
TCGA-CJ-4889	5.33151	Alive	0.0281906	0.0507431	0.345862	1.25458	5.64899	1.34734	0	0.110014	Low-risk
TCGA-B0-5083	2.86301	Dead	0	0	0.0648332	1.17923	0.208576	1.10388	0.136027	0.110889	Low-risk
TCGA-B0-5399	1.7863	Alive	0.0562846	0.101312	1.36337	0.39362	17.1621	8.37167	0	0.112047	Low-risk
TCGA-CZ-5455	1.53699	Dead	0.582579	0	1.93319	0.597389	27.3878	10.0968	0.19504	0.112681	Low-risk
TCGA-B0-5709	8.53973	Alive	0.371466	0	0.412893	0.692747	1.74007	1.40806	0.0371994	0.112877	Low-risk
TCGA-A3-3343	2.58904	Alive	0.0286535	0.154729	0.387597	0.510071	2.63474	3.58895	0	0.113385	Low-risk
TCGA-AS-3777	3.39178	Alive	0.0235565	0.0848033	0.066694	1.04834	0	0.485284	0.112589	0.113709	Low-risk
TCGA-CZ-4853	2.12055	Alive	0.136527	0.15123	0.951483	0.106829	11.0234	11.6311	0	0.115523	Low-risk
TCGA-BP-4801	3.07945	Alive	0.111981	0.251958	0.598865	0.355967	4.97845	1.98395	0.00382298	0.118121	Low-risk
TCGA-B0-4839	4.49041	Dead	0.0295488	0.319127	0.213797	0.638725	2.07625	0.730478	0	0.118188	Low-risk
TCGA-A3-3331	3.44384	Alive	0.0127998	0.184317	0.660359	0.488256	6.92853	5.02059	0.00699162	0.118943	Low-risk
TCGA-CJ-4641	4.55068	Dead	1.60268	0.116558	0.987976	0.494022	13.4814	5.2026	0.0530564	0.120942	Low-risk
TCGA-B8-4148	1.03836	Alive	0	0.227224	0.287909	0.601919	5.00989	9.90815	0.0129288	0.122504	Low-risk
TCGA-BP-4970	1.1863	Alive	0.427697	0.635966	0.403637	0.0945785	8.54945	6.8955	0.0101574	0.12344	Low-risk
TCGA-CJ-4644	0.920548	Dead	0.0476358	0	0.739279	0.44418	4.3251	5.39082	0	0.125267	Low-risk
TCGA-BP-4775	5.04932	Alive	0.0139614	0.150784	0.474338	0.355046	1.42911	4.02665	0.0114392	0.126944	Low-risk
TCGA-AK-3451	4.05753	Alive	0.214788	0.210883	1.05653	1.48968	18.7	2.22046	0	0.133864	Low-risk
TCGA-B8-A8YJ	1.18082	Alive	0.130444	0.201257	0.633118	0.0473894	0.161652	0.890635	0	0.133916	Low-risk
TCGA-CW-6093	8.61918	Alive	0	0.0975381	1.21883	0	7.87356	4.50992	0	0.134082	Low-risk
TCGA-BP-4769	5.13973	Alive	0.0155824	0.280483	0.254901	0.0792534	0.405517	1.3354	2.1747	0.134278	Low-risk
TCGA-B8-A54K	1.28493	Alive	0.0171969	0.185726	0.183934	0	0.0596711	0.736883	3.80905	0.134715	Low-risk
TCGA-CZ-4865	0.454795	Dead	0.56043	0.36382	0.260117	0.794374	5.67448	4.37587	0.00250921	0.134907	Low-risk
TCGA-CJ-4643	4.91233	Alive	0.027932	0.0502776	0.702953	0.639292	5.54871	6.35268	0.00762866	0.135808	Low-risk
TCGA-DV-5573	3.09589	Alive	0	0.292837	0.655085	1.40665	14.8465	5.49645	0.262151	0.137166	Low-risk
TCGA-BP-5168	4.00822	Dead	0.0170894	0.123044	1.04295	0	4.00264	1.46456	0	0.138436	Low-risk
TCGA-BP-4762	3.67945	Dead	0.113305	0.101974	0.552476	0.864416	4.47212	3.47791	0.0580222	0.141128	Low-risk
TCGA-B0-5695	3.89041	Alive	0.0120135	0	0.884342	0.183306	2.37607	4.3756	0.114838	0.141943	Low-risk
TCGA-BP-5008	2.93425	Alive	0.0891334	0.0802201	1.07953	0.878348	10.5349	1.19355	0.0517303	0.142979	Low-risk
TCGA-BP-5182	3.19178	Alive	0.151675	0.0420024	0.572572	1.63188	7.9349	1.46137	0.00318652	0.15197	Low-risk
TCGA-BP-4962	4.89041	Alive	0.165807	0	1.07301	0.993902	8.05463	0.917378	0	0.162624	Low-risk
TCGA-A3-3352	1.53699	Dead	0.0388639	0.0699551	1.461	0.494164	12.7773	6.02074	0.00530716	0.162926	Low-risk
TCGA-BP-4344	4.56438	Alive	0.139852	0	0.909231	0.276617	2.64203	7.60605	0.00424398	0.165349	Low-risk
TCGA-CJ-4884	4.81918	Alive	0	0	1.6376	0.922854	15.5011	2.18606	0.00683528	0.16629	Low-risk
TCGA-CW-5587	6.09863	Alive	0.0131762	0.142303	0.489108	0.83769	0.662936	2.51897	0.0179931	0.168001	Low-risk
TCGA-BP-4331	6.72329	Dead	0.0670831	0.482998	0.73439	0.477667	10.9169	11.6528	0	0.168321	Low-risk
TCGA-B0-5711	8.03014	Alive	0.0561995	0	1.21988	0.428754	5.24077	1.94503	0	0.169247	Low-risk
TCGA-G6-A5PC	0.663014	Dead	0.487412	0.228872	0.719989	0.269459	7.05917	15.018	0	0.16993	Low-risk
TCGA-B2-5636	0.726027	Alive	0.109884	0.169536	0.434565	0.558882	0.0544693	3.07864	1.03324	0.172206	Low-risk
TCGA-BP-4770	0.90137	Dead	0.787578	0.439269	0.258227	0.535973	0.0192451	0.877509	0.0272661	0.17225	Low-risk
TCGA-CJ-4886	5.34795	Alive	0	0.108183	0.99261	0.267472	4.87474	8.64224	0	0.173826	Low-risk
TCGA-BP-5001	3.22466	Alive	0.0152022	0.49255	0.564315	0.115979	0.448372	1.2026	0.0332155	0.174222	Low-risk
TCGA-BP-5177	0.80274	Alive	0.0615302	0.276886	0.880712	0.195593	1.9749	1.09011	0	0.175643	Low-risk
TCGA-BP-4972	4.11507	Alive	0.131318	0.0315162	0.572834	1.53615	4.13128	0.432841	0	0.176009	Low-risk
TCGA-B0-5690	6.59726	Alive	0.0310285	0	1.20061	0.0394535	0.888239	1.43184	0	0.176172	Low-risk
TCGA-A3-3374	3.6	Alive	0	0	0.146594	1.70786	0	0.22588	0.90961	0.179031	Low-risk
TCGA-CZ-4863	4.63288	Alive	0.0127443	0.412914	1.05039	0.0972278	8.64522	8.46438	0.00348066	0.179572	Low-risk
TCGA-B0-5100	5.2411	Dead	0.156091	0.393349	0.766013	0	0.0541616	0.540222	0.0468939	0.181807	Low-risk
TCGA-B8-5549	0.531507	Alive	0.0148311	0.213567	0.821144	0.377161	1.13216	1.68654	0.00405059	0.18182	Low-risk
TCGA-AK-3450	4.13151	Alive	0.0458695	0.0550434	1.15438	0.272179	9.23138	17.0091	0	0.183671	Low-risk
TCGA-CZ-4864	3.60274	Dead	0.0113214	0	1.3605	0.518235	11.6869	13.6393	0.00618409	0.183932	Low-risk
TCGA-BP-4782	0.969863	Alive	0.341084	0.102325	1.45748	0.722826	12.3283	3.74753	0	0.186098	Low-risk
TCGA-BP-5004	3.08493	Alive	0.0813732	0	1.57431	0.569074	9.67067	1.87752	0.00277803	0.187535	Low-risk
TCGA-B0-5099	1.32877	Dead	0	0.0542701	1.7926	0.0383365	8.78783	0.79503	0	0.187547	Low-risk
TCGA-DV-5569	0.972603	Alive	0.0425326	0.510391	0.5352	0.576866	2.6565	1.82251	0.0503373	0.191625	Low-risk
TCGA-BP-4777	4.74247	Alive	0.096935	0.448671	1.23719	0.352157	11.9165	7.21182	0.00378206	0.196058	Low-risk
TCGA-BP-4163	7.77808	Alive	0.0606927	0.218494	1.50197	0.411585	9.61723	1.13363	0.0442029	0.197596	Low-risk
TCGA-B0-4818	1.39726	Dead	0.0270117	0.048621	0.645802	0.652573	3.18673	17.1168	0	0.200967	Low-risk
TCGA-B0-4824	4.53973	Dead	0.0800912	0.144164	0.95742	0.356432	0.521075	3.0689	0	0.202229	Low-risk
TCGA-BP-4961	5.30137	Alive	0.0314372	0.452696	0.75161	0.186542	0.690862	2.19332	0.00572399	0.202513	Low-risk
TCGA-B0-4838	2.28493	Dead	0.0320047	0.518476	0.6947	0.935979	16.1304	23.6038	0	0.206289	Low-risk
TCGA-BP-4993	0.484932	Alive	0.0459458	0.496214	0.982853	0.0778948	4.01223	3.4832	0.00836566	0.206957	Low-risk
TCGA-BP-4340	1.53973	Dead	0	0.0867772	1.05403	0.183899	0.104551	6.15758	0	0.209618	Low-risk
TCGA-BP-4158	9.25205	Alive	0.0163571	0.0588854	1.83185	0.332774	11.2095	4.6367	0.00446736	0.21121	Low-risk
TCGA-BP-4969	4.91507	Alive	0	0.421033	0.997459	0.132186	1.23999	0.685325	0.0106473	0.215806	Low-risk
TCGA-B8-5159	0.657534	Alive	0	0.763025	0.722909	0.141843	3.75464	2.88641	0	0.216911	Low-risk
TCGA-CJ-4876	5.35616	Alive	0.605729	0.229539	0.571654	0.0405367	1.21684	20.675	0.0130606	0.217274	Low-risk
TCGA-A3-A6NL	1.88767	Alive	0.053534	0.192722	1.3585	0.0453798	2.04332	1.23519	0.00487365	0.219143	Low-risk
TCGA-A3-3322	4.04932	Alive	0.110624	0.132749	1.80962	0.515757	11.7075	1.88393	0.00503552	0.219181	Low-risk
TCGA-BP-5194	1.11781	Alive	0.115068	0	2.04686	0.505441	12.4319	2.96529	0	0.22868	Low-risk
TCGA-A3-3317	4.08493	Alive	1.36732	0	0.80477	0.373889	0.0765234	12.8907	0.0160618	0.231246	Low-risk
TCGA-MM-A563	1.61918	Alive	0.125032	0.150038	1.02265	0.105987	2.34999	15.8323	0.0113827	0.232761	Low-risk
TCGA-CJ-5683	5.17534	Alive	0.016261	0.234158	1.58578	0.537582	9.90235	3.85909	0.168763	0.233699	Low-risk
TCGA-B2-4102	0.553425	Alive	0.0446179	0.856663	0.860874	0.680792	11.6114	7.45138	0.00812388	0.238135	Low-risk
TCGA-BP-4989	0.323288	Alive	0.108523	0	1.42627	0.674616	3.97482	3.02064	0.00987978	0.238213	Low-risk
TCGA-CJ-6031	5.22192	Alive	0.116726	0.466904	0.913917	0.428768	2.07013	3.03521	0	0.239485	Low-risk
TCGA-B0-4847	2.1726	Dead	0	0	1.67449	0.250674	5.40414	6.79057	0	0.24028	Low-risk
TCGA-B0-4699	0.30137	Dead	0.539003	0.09543	1.25642	0.33706	0	1.25238	0.0168929	0.242173	Low-risk
TCGA-B0-5696	4.73151	Alive	1.27208	0.0472112	1.6667	0.0667001	5.71084	5.79232	0.0107451	0.248262	Low-risk
TCGA-BP-5201	2.60548	Alive	0.17808	0.274752	0.936348	0.388171	4.17093	16.3934	0.0138961	0.24868	Low-risk
TCGA-BP-4759	6.49863	Alive	0.0401733	0.0482079	1.59236	0.272433	0.975775	0.353111	0	0.254475	Low-risk
TCGA-BP-4170	6.41918	Dead	0.0242017	0.392067	0.807022	0.800098	1.21766	4.60684	0.00330492	0.255965	Low-risk
TCGA-AK-3455	1.87123	Dead	0	1.38848	0.209572	0.0891661	9.94598	20.5139	0.00957616	0.257723	Low-risk
TCGA-CW-5589	6.51507	Alive	0.1034	0.212708	0.97583	0.976671	1.71704	4.16286	0.11296	0.26205	Low-risk
TCGA-BP-4963	5.02466	Alive	0.289485	0.049626	2.19428	0.245392	11.2167	5.79326	0	0.265579	Low-risk
TCGA-BP-5185	3.10137	Alive	0.0422885	0	1.6762	0.107542	1.57741	7.17852	0	0.270292	Low-risk
TCGA-BP-4991	3.87123	Alive	0.0207432	0.522729	1.16153	0.29013	2.1413	3.64084	0.00283264	0.273722	Low-risk
TCGA-AK-3431	5.07671	Alive	1.00844	0.0756332	1.55975	0.480847	4.70202	5.78231	0	0.276079	Low-risk
TCGA-A3-3376	4.64658	Dead	0.096882	0.592918	0.871653	0.615939	1.51276	3.38497	0	0.276081	Low-risk
TCGA-BP-4349	1.01918	Alive	0.0137087	0.0987027	1.38	0.55779	0.832432	5.73859	0	0.280429	Low-risk
TCGA-BP-4162	8.42192	Alive	0	0.0643025	1.86551	0.181694	2.38617	1.79569	0	0.281005	Low-risk
TCGA-CJ-5682	5.1589	Alive	0.0190906	0.274905	1.50139	0.145645	1.29172	4.78232	0.0156418	0.284884	Low-risk
TCGA-B0-5080	0.936986	Dead	0.986979	0.424253	1.08438	0.262232	0.0511149	4.36999	0	0.286605	Low-risk
TCGA-B8-A54J	1.44658	Alive	0.0452449	0.325764	0.882462	0	2.51191	29.0313	0.0123571	0.289325	Low-risk
TCGA-B0-5700	2.96438	Alive	0	0.566093	1.18722	0.299917	4.91069	11.5648	0.0268418	0.293304	Low-risk
TCGA-CJ-4908	4.19452	Alive	0.525077	0.386647	1.45659	0.273128	3.0849	3.8548	0.00651847	0.293904	Low-risk
TCGA-EU-5905	0.326027	Alive	0.616553	0.411036	1.24994	0.348428	0	1.39246	0	0.295646	Low-risk
TCGA-A3-3324	3.24932	Alive	0.0534803	0.481323	1.62351	0.544011	10.3919	9.27665	0	0.297256	Low-risk
TCGA-BP-4977	1.24384	Alive	1.70573	0.594254	2.70719	0.531724	27.2832	1.77738	0	0.297987	Low-risk
TCGA-BP-5006	2.30137	Alive	0.0469151	0.0422236	1.75628	0.387749	2.50289	7.03606	0.00640662	0.301834	Low-risk
TCGA-B0-5095	0.671233	Dead	2.00261	0.403727	1.12894	0.285193	0.750473	4.11895	0.00437555	0.302424	Low-risk
TCGA-B8-5552	1.07397	Alive	0.01286	1.06481	0.542102	0.752184	1.47255	1.88628	0	0.308543	Low-risk
TCGA-BP-4173	5.1863	Alive	0.0543675	1.2722	0.581504	0.345648	2.90047	3.40485	0.0148486	0.308683	Low-risk
TCGA-B0-4701	0.652055	Dead	0.082991	0.0597535	1.48291	0.71757	2.44774	10.5317	0.00453322	0.308769	Low-risk
TCGA-A3-3326	3.11507	Alive	0.0734391	0.396571	0.993413	0.747036	0.955593	10.5904	0	0.310219	Low-risk
TCGA-AK-3453	3.8274	Alive	0	0.20517	2.15143	0	6.37758	6.15217	0	0.310227	Low-risk
TCGA-BP-4774	5.16438	Alive	0.0136982	0.887646	1.12902	0.278682	3.16083	2.5059	0	0.312185	Low-risk
TCGA-BP-5007	3.12329	Alive	0.0242066	1.00215	0.921412	0.153896	1.4699	3.55058	0	0.312671	Low-risk
TCGA-AK-3461	2.33699	Alive	0.292472	0.0701932	0.907797	0.198339	6.0214	47.1088	0.0319514	0.318684	Low-risk
TCGA-B0-5113	0.983562	Alive	0.0264578	0.142872	1.71457	0.639191	2.6394	4.97088	0	0.321435	Low-risk
TCGA-BP-5180	6.2	Alive	3.08204	0.628887	1.80565	0.539442	16.4528	5.40845	0.00340791	0.325182	Low-risk
TCGA-B8-5553	1.19178	Alive	0.0146572	1.21361	0.497976	0.48456	7.06935	19.9287	0	0.329859	High-risk
TCGA-CW-6097	1.56438	Dead	1.44888	0.69546	0.516563	1.39194	0.754114	1.80415	0.0219839	0.330487	High-risk
TCGA-BP-5183	3.53699	Alive	0.114835	0.295291	1.71337	0.0834377	5.74928	18.7094	0.00448047	0.333584	High-risk
TCGA-DV-5574	1.98082	Alive	2.40152	0.480305	0.612775	1.5268	1.45827	2.46268	0.131178	0.335976	High-risk
TCGA-6D-AA2E	0.991781	Alive	0	0.372609	1.66707	0.263211	0.143656	2.83161	0.0113072	0.336956	High-risk
TCGA-CJ-4869	6.99726	Alive	0.156109	0.475532	1.31461	1.00775	3.41675	3.91855	0	0.337428	High-risk
TCGA-BP-4167	7.44658	Alive	0.776634	0.254171	1.6991	0.448868	0.581838	0.814512	0	0.337992	High-risk
TCGA-A3-3307	3.93425	Alive	0	0.069879	1.53879	1.67833	9.53049	14.3957	0	0.340691	High-risk
TCGA-B0-5120	1.35068	Alive	0.873989	0.839029	0.614036	0.851995	2.5272	12.1233	0	0.341982	High-risk
TCGA-CJ-4636	5.27123	Alive	0.322109	0.272845	2.65842	1.20461	20.2826	3.37251	0.0103497	0.34557	High-risk
TCGA-AK-3460	2.60548	Alive	0.0227058	0.081741	1.94286	1.27032	9.41499	9.76683	0	0.348905	High-risk
TCGA-B2-A4SR	1.38904	Alive	0.0164096	0.472595	1.84805	0.542494	5.49463	3.05598	0	0.349201	High-risk
TCGA-BP-4345	4.15342	Alive	0.441434	0.446952	1.56226	0.491132	0.0478664	1.02307	0.00376758	0.353273	High-risk
TCGA-A3-A8OW	0.884932	Alive	0	0.179067	2.11764	0.295151	2.93411	5.79299	0.00905664	0.358533	High-risk
TCGA-B0-5400	3.10137	Alive	0.361655	0.62494	1.6747	0.110365	0.62745	4.12455	0.00790188	0.374651	High-risk
TCGA-CZ-5988	1.89863	Alive	3.71035	1.10001	0.782717	0.499531	3.52154	1.65462	0.0059609	0.376183	High-risk
TCGA-BP-4968	4.78356	Alive	0.0227172	0.4498	2.15107	0.288854	4.37483	2.07789	0.0124088	0.376271	High-risk
TCGA-B0-5106	4.37808	Dead	0.0156603	0.281884	2.33513	0.159299	2.4996	0.825893	0.0128312	0.378254	High-risk
TCGA-CJ-4887	2.55342	Dead	0.0153172	0.220568	1.83104	1.20752	4.7834	5.65461	0	0.378483	High-risk
TCGA-BP-4329	2.31507	Dead	0.0257518	0.509886	1.83894	0.687625	6.23257	7.46958	0	0.378507	High-risk
TCGA-CZ-5458	4.26849	Alive	0.0371955	1.33904	0.943883	0.472949	3.09753	3.37154	0	0.380019	High-risk
TCGA-DV-5568	1.0137	Alive	0.417883	0.48355	1.90615	0.265674	1.06161	1.22982	0	0.381169	High-risk
TCGA-CJ-5684	6.11233	Alive	1.25722	0.107762	1.23358	3.19717	11.4513	4.80997	0.0286139	0.386989	High-risk
TCGA-B0-5694	1.31507	Dead	1.40255	0.594023	1.25877	0.681881	1.00197	7.71635	0.0957647	0.389138	High-risk
TCGA-AK-3425	9.1589	Alive	2.92539	0.378373	1.52093	0.935493	4.6195	4.85011	0.00956847	0.38964	High-risk
TCGA-CW-5588	5.52603	Alive	1.62181	0.716044	1.80011	0.389088	7.22016	4.86661	0.00417868	0.390435	High-risk
TCGA-BP-4355	2.61096	Dead	0.0458296	0.384969	2.15297	0.116547	0.47707	2.08967	0	0.391722	High-risk
TCGA-BP-4803	0.558904	Alive	0.546657	0.196797	2.06362	0.938367	4.17303	3.55867	0.00373251	0.393267	High-risk
TCGA-AK-3434	5.71781	Alive	0.167936	0.528999	1.92829	0	3.96977	14.3575	0	0.395635	High-risk
TCGA-CJ-5672	5.40274	Dead	0	1.61173	0.563357	0.704804	1.88636	2.74057	0.0174678	0.397219	High-risk
TCGA-B0-4945	5.87671	Dead	0.161327	2.12951	0.518782	0.364676	6.7796	1.77251	0.0881214	0.398268	High-risk
TCGA-CZ-4860	0.564384	Dead	1.2711	0.233467	1.81163	0.890577	0.0225029	0.684035	0.00354241	0.401307	High-risk
TCGA-CJ-4899	4.1863	Alive	0.0875239	0.472629	2.10631	0.417332	3.43558	3.75038	0.00298801	0.402095	High-risk
TCGA-BP-4967	0.561644	Alive	0.165042	1.62401	0.913779	0.391729	3.3597	0.544001	0.00601006	0.402754	High-risk
TCGA-BP-4781	5.69863	Alive	5.20113	0.634715	1.73787	0.261545	7.34128	1.16228	0	0.40643	High-risk
TCGA-BP-4332	3.10411	Alive	0.411568	0.846654	1.49818	0.859737	3.36622	1.55038	0	0.407507	High-risk
TCGA-BP-4975	3.92603	Alive	0.469879	0.13012	2.64931	0.252772	4.43663	3.70815	0.00987162	0.408595	High-risk
TCGA-B8-A54E	2.49041	Alive	0	0	3.61562	0	14.4781	6.40774	0.0051799	0.408915	High-risk
TCGA-B0-5693	8.4274	Alive	0.0162396	0.935399	1.62456	0.165192	1.29603	5.99512	0	0.417792	High-risk
TCGA-BP-4343	5.23836	Dead	3.27549	0.412712	1.23649	1.41605	0.0852417	0.107965	0.00447293	0.423861	High-risk
TCGA-B0-4816	3.75616	Dead	0.0115789	0.0833683	1.9961	1.56062	5.72529	11.3543	0	0.424993	High-risk
TCGA-B0-5701	4.74521	Alive	0.949256	0.715253	1.59726	0.729814	2.8342	6.58519	0.0180876	0.428495	High-risk
TCGA-BP-4768	1.09589	Alive	0.0248805	1.61225	1.65931	0.347997	11.1369	1.82471	0	0.429998	High-risk
TCGA-B8-A7U6	1.35616	Alive	0.086931	1.09533	1.31265	0.110535	1.92296	15.0432	0	0.430156	High-risk
TCGA-BP-4169	1.92055	Dead	0.593041	0.659893	1.92666	0.301626	0.336728	1.97251	0.0912913	0.431775	High-risk
TCGA-B0-5108	2.49589	Alive	0.0274607	0.444863	2.38426	0.139667	0.73846	2.57965	0	0.436343	High-risk
TCGA-BP-5195	2.05205	Alive	0.0370422	1.33352	1.64693	0.0314	5.11985	5.88096	0	0.436484	High-risk
TCGA-BP-5198	1.65205	Alive	0.143705	0.235153	2.57269	0.465116	2.03989	2.15305	0.003568	0.442973	High-risk
TCGA-CJ-4868	1.76986	Dead	2.34381	0.584149	1.66748	0.779439	0.437916	1.15883	0	0.446671	High-risk
TCGA-B0-4833	6.53699	Dead	0	1.16586	1.00422	1.05887	1.44479	8.34904	0	0.446747	High-risk
TCGA-CJ-4916	3.76164	Alive	0.0837298	1.72244	0.602055	1.03423	2.6563	3.98207	0.00653368	0.446963	High-risk
TCGA-B0-5121	1.51781	Alive	0	1.86084	0.874983	0.312976	3.05336	4.58396	0	0.447768	High-risk
TCGA-CJ-4871	6.63836	Alive	0.794244	0.0492979	2.56748	0.174121	1.25918	12.5255	0	0.455182	High-risk
TCGA-BP-5000	1.54247	Alive	0.45591	0.911819	1.89634	0.225439	2.90024	7.8059	0.0138351	0.458839	High-risk
TCGA-B8-A54F	1.42192	Alive	0.380543	0.124541	2.78602	1.05571	10.3834	11.2319	0	0.464806	High-risk
TCGA-CZ-5464	4.08767	Alive	0.619798	0.168398	2.43538	0.624522	0.0608667	5.08807	0.00638778	0.467356	High-risk
TCGA-B0-5088	1.54247	Dead	0.062728	1.53558	1.30239	0.382849	0.652976	0.640957	0.0102792	0.470238	High-risk
TCGA-CJ-4890	5.71233	Alive	1.16614	0.267964	2.0762	1.10419	2.10928	8.07598	0.0203292	0.473609	High-risk
TCGA-CJ-4637	6.10137	Dead	5.65532	0.729283	1.13648	0.858611	1.93304	7.4841	0	0.474966	High-risk
TCGA-CJ-4895	3.28767	Dead	2.97993	0.576761	1.82447	0.203712	0	9.3998	0	0.475256	High-risk
TCGA-CZ-5460	3.91781	Alive	0.0641255	0.230852	3.17116	0.0652297	5.6072	5.96054	0	0.476443	High-risk
TCGA-A3-3329	4.44932	Alive	0.0624293	1.06754	1.91482	0.515972	3.70966	4.75856	0	0.481009	High-risk
TCGA-3Z-A93Z	1.05479	Alive	0	1.2971	1.79735	0.0654484	1.51813	3.69011	0.13355	0.483734	High-risk
TCGA-B0-5703	3.29589	Alive	0.0359805	1.55436	1.64123	0.2745	3.9015	2.10509	0	0.486833	High-risk
TCGA-B0-4694	0.290411	Dead	1.82201	0.636342	1.85639	1.93636	9.45961	4.549	0.00371356	0.490944	High-risk
TCGA-BP-4973	3.79178	Alive	0	0.405235	2.86508	0.338306	3.49754	3.32241	0.00279485	0.490945	High-risk
TCGA-A3-3306	3.06849	Alive	0.0206052	0.519252	2.3465	0.4192	6.0058	19.9678	0	0.491094	High-risk
TCGA-BP-5187	1.11233	Alive	4.01794	1.31496	0.720081	0.805039	6.25267	20.909	0.0465547	0.493355	High-risk
TCGA-B2-5635	0.863014	Alive	0.0511822	0.931175	3.09556	0.81252	19.1237	4.49835	0.00137003	0.496923	High-risk
TCGA-CW-5580	5.38082	Dead	0.512481	1.30682	1.39722	0.760236	3.14898	9.46659	0	0.500169	High-risk
TCGA-BP-5191	2.64932	Alive	0.5062	0.728928	2.08075	0.858193	1.46371	4.11564	0	0.50568	High-risk
TCGA-B0-5402	1.23014	Alive	0.0108831	0.940298	2.03363	0.498171	0.0566444	3.65896	0	0.507143	High-risk
TCGA-CZ-4861	1.22192	Dead	0.664989	1.64291	1.58331	0.331588	4.36602	3.11593	0	0.509182	High-risk
TCGA-BP-4335	1.30137	Dead	0.0247995	1.24989	1.95037	0.189199	2.06523	5.395	0.0541849	0.509447	High-risk
TCGA-BP-4174	5.14795	Alive	0.0156108	0.224795	4.57693	0	19.3649	0.64319	0	0.510218	High-risk
TCGA-DV-A4W0	5.50137	Alive	0.249568	0.348417	2.87569	0.0234554	2.58148	6.08389	1.59977	0.515272	High-risk
TCGA-CJ-4902	4.16438	Alive	0.104208	0.937873	1.73745	1.19253	0.0723179	2.57613	0	0.516732	High-risk
TCGA-B2-4099	1.02466	Alive	0	0.173278	3.05862	0.897627	9.40849	14.5167	0	0.517349	High-risk
TCGA-CW-5590	2.94521	Dead	0.120541	0.385731	2.72181	0.374661	0.185894	6.2026	0.0256057	0.519228	High-risk
TCGA-CJ-4903	4.27397	Alive	0.0340365	0.245063	4.16156	0.346226	16.7903	3.29088	0.00929589	0.519869	High-risk
TCGA-B0-5706	6.6137	Alive	3.02836	1.86893	0.843792	0.220036	0.30023	4.34925	0	0.520474	High-risk
TCGA-B0-5097	1.82192	Alive	1.30011	0.881017	2.20375	0.466764	0.371513	0.579782	0	0.526573	High-risk
TCGA-BP-4326	4.45205	Dead	0.513713	0.138703	3.26442	0.228619	0.245097	0.761971	0.00350757	0.527521	High-risk
TCGA-CJ-4638	1.18082	Dead	0.504868	0.237069	4.47465	0.334931	19.9937	1.41088	0.0059951	0.530928	High-risk
TCGA-B8-5550	1.18904	Alive	0.134192	0.207039	3.02737	0.633761	0.133037	1.70607	0	0.535398	High-risk
TCGA-B0-4700	5.42466	Dead	2.54628	0.864774	1.9446	0.529427	0.388974	5.22576	0.0131213	0.535712	High-risk
TCGA-BP-4341	4.35342	Dead	0	0.107962	3.55667	0.190661	2.7836	2.96548	0.00409529	0.536611	High-risk
TCGA-B0-4848	2.41918	Dead	3.96266	0.204769	1.01397	0.964329	2.59868	50.5273	0	0.536732	High-risk
TCGA-CZ-5466	1.87671	Alive	0.642968	0.257187	2.86544	0.817549	1.76623	4.82732	0.0292674	0.542642	High-risk
TCGA-A3-3378	1.72603	Alive	0.537805	1.68788	1.23201	0.666298	5.55051	17.3632	0.00376623	0.542939	High-risk
TCGA-A3-3358	3.58082	Alive	1.47071	0.74455	2.2121	1.63629	9.22963	7.06322	0	0.543211	High-risk
TCGA-BP-4159	7.12603	Dead	0.0180993	1.17283	2.35719	0	1.19324	4.41467	0	0.543914	High-risk
TCGA-EU-5907	0.347945	Alive	0.0854414	0.692076	3.11789	2.22714	18.7148	0.42244	0	0.562278	High-risk
TCGA-CZ-5462	0.852055	Dead	0.142664	1.06998	2.09438	0.604668	6.04345	20.671	0	0.564817	High-risk
TCGA-B0-4714	0.271233	Dead	0	0.650009	3.0445	0.275501	2.22413	3.24354	0.014794	0.564906	High-risk
TCGA-CZ-5987	1.21918	Dead	2.25883	0.542119	2.54232	0.191477	19.5946	55.6337	0	0.570622	High-risk
TCGA-B8-4620	0.619178	Alive	5.05337	0.261381	2.90531	0.18464	0.604641	0.909412	0	0.573531	High-risk
TCGA-B8-4622	0.49589	Alive	0.149565	0.418783	2.77076	0.97201	0.172991	4.73816	0	0.573877	High-risk
TCGA-CJ-5686	5.58356	Alive	0.0239919	2.76387	0.905692	0.518607	7.38836	4.903	0	0.574881	High-risk
TCGA-B0-5710	3.99726	Alive	0.0751053	1.40597	2.46664	0.152797	5.23819	5.47102	0.0697422	0.576657	High-risk
TCGA-BP-5199	3.71233	Alive	0.319072	1.41374	1.99977	1.02987	3.34272	1.25396	0	0.584538	High-risk
TCGA-CW-6090	6.99178	Alive	1.75614	0.476324	2.27792	1.71297	0	1.07047	0.00328513	0.586962	High-risk
TCGA-CJ-4635	3.87945	Alive	0.319165	0.933557	2.67324	0.355097	1.14207	5.42443	0.00544805	0.590443	High-risk
TCGA-B0-4819	0.50137	Dead	1.10691	1.58224	1.7206	0.579546	0.423624	5.92888	0.0889163	0.602188	High-risk
TCGA-BP-5169	0.528767	Alive	0.539465	1.17701	2.58159	0.249433	1.27628	4.79561	0	0.608202	High-risk
TCGA-BP-5010	2.40548	Dead	4.41162	2.01777	1.19443	0.229896	0.0627368	1.3409	0	0.611361	High-risk
TCGA-B8-4143	1.94247	Dead	4.3364	0.197608	3.13122	0.418772	0	2.77424	0.0049972	0.616328	High-risk
TCGA-B0-4703	0.49863	Dead	6.96092	0.831845	1.83542	0.954877	0	2.09449	0.0276098	0.621526	High-risk
TCGA-BP-4985	2.60822	Dead	7.09053	0.164683	1.5398	2.79198	3.07541	10.649	0.00312344	0.628038	High-risk
TCGA-BP-5178	5.23836	Dead	1.01575	1.46268	1.81197	1.24597	1.51348	4.52973	0	0.629236	High-risk
TCGA-BP-4771	0.443836	Dead	1.54618	2.29485	1.09227	1.51761	6.1651	1.94468	0.059268	0.635008	High-risk
TCGA-CW-5584	0.449315	Dead	0.0415256	0.398645	3.60544	0.915212	6.05172	11.0412	0.0151217	0.654757	High-risk
TCGA-CZ-5454	1.97808	Dead	0.151668	0.0364003	3.74698	1.59422	3.45583	2.09966	0	0.658738	High-risk
TCGA-B0-4691	0.380822	Dead	0.501547	0.218857	3.82492	0.541103	0.105473	2.95566	0.0415091	0.659613	High-risk
TCGA-A3-3347	4.41096	Dead	1.08061	0.668625	2.86824	1.50283	0.117174	1.30786	0.046114	0.675494	High-risk
TCGA-CJ-5671	5.32329	Alive	2.30993	1.19573	2.76417	0.345544	0.0261934	1.3685	0	0.675904	High-risk
TCGA-B0-5081	0.991781	Dead	0.936553	1.29036	2.38608	1.14674	0.22066	2.2295	0.0126314	0.678005	High-risk
TCGA-BP-4787	1.31507	Dead	1.83543	0.338849	3.8493	0.438834	0.326602	0.930745	0	0.687199	High-risk
TCGA-CZ-5984	4.08493	Alive	1.68397	1.50451	2.69127	0.562654	5.56595	11.324	0	0.710811	High-risk
TCGA-B8-5158	0.80274	Alive	0.945809	1.34515	3.36471	0.356331	5.55077	2.32851	0	0.711538	High-risk
TCGA-A3-A6NI	2.78904	Alive	1.46305	2.86361	0.991996	1.1198	17.1767	36.7066	0.0116383	0.724805	High-risk
TCGA-CZ-5456	4.26849	Alive	0.42918	0.448562	4.1636	0.598523	0.960775	3.05744	0	0.740892	High-risk
TCGA-CJ-4642	4.46027	Alive	0	0	5.43348	0	5.22662	2.31696	0.0548519	0.750063	High-risk
TCGA-BP-5009	2.99178	Dead	1.02529	1.84552	2.50862	0.4925	1.62069	9.87562	0	0.755567	High-risk
TCGA-MM-A84U	1.91781	Alive	2.77231	1.68681	2.86202	0.893675	5.35173	2.83146	0.0159963	0.776762	High-risk
TCGA-BP-4992	1.3726	Alive	0.0657421	2.13004	1.96472	0.961315	0.570293	18.7712	0.022444	0.794648	High-risk
TCGA-CJ-5678	1.5726	Dead	0.0545921	1.37572	3.53778	0.231384	2.68356	16.2848	0	0.807408	High-risk
TCGA-B2-5633	0.980822	Alive	9.84606	1.74134	1.36235	1.81395	4.83172	11.7481	0	0.819706	High-risk
TCGA-A3-3335	5.16712	Alive	0.0134444	0.677595	5.21902	0.512844	13.8551	10.8792	0.00734371	0.822192	High-risk
TCGA-CJ-4875	6.44658	Alive	0	2.09929	3.61493	0.261696	8.51024	4.83351	0	0.827569	High-risk
TCGA-B0-4836	3.39178	Dead	6.20223	1.27954	2.87355	1.17503	2.03493	2.37237	0.0194146	0.830315	High-risk
TCGA-BP-4161	7.52329	Alive	0.0574878	1.75913	3.58076	0.584776	4.36353	3.81344	0	0.831643	High-risk
TCGA-CJ-4872	3.93151	Alive	0.153527	0.854166	4.8648	0.177466	4.5039	4.04836	0.0190593	0.839038	High-risk
TCGA-CJ-5676	7.05479	Alive	0.451957	1.62705	3.16203	0.597661	0.690024	14.3906	0	0.84272	High-risk
TCGA-B0-4814	0.460274	Dead	0.0165081	0.0594292	6.49145	0.251885	17.8717	11.9981	0	0.849215	High-risk
TCGA-CJ-4882	5.1589	Alive	3.2407	0.303027	4.54126	0.642176	0.657167	7.10964	0.0919569	0.851417	High-risk
TCGA-CZ-4858	5.32329	Alive	5.74173	0.736032	3.82688	0.823229	0.0886785	1.17934	0.00465327	0.856938	High-risk
TCGA-B0-4845	5.4411	Dead	0.537123	0.311878	5.72316	0.352498	8.56725	6.68195	0.00473215	0.86701	High-risk
TCGA-B0-4810	1.30959	Dead	1.70821	2.49825	2.75403	0.339379	3.03309	7.19206	0	0.872108	High-risk
TCGA-A3-3367	6.21918	Alive	0.0112467	0.971719	5.31412	1.20124	15.7075	3.98511	0.00614332	0.890074	High-risk
TCGA-CJ-6033	0.613699	Dead	0.364078	0.813527	4.94465	0.0957795	0.718779	6.43476	0	0.890189	High-risk
TCGA-B0-5098	4.33973	Dead	1.00723	0.17688	5.76525	0.031237	0.0426216	0.16195	0.392507	0.898198	High-risk
TCGA-BP-4983	3.87123	Alive	10.2085	0.0448725	4.04662	1.45811	0.0432506	0.349223	0.00340427	0.907421	High-risk
TCGA-B0-4697	1.58356	Dead	1.3145	3.15479	2.20542	0.619042	0	2.48733	0.0265933	0.925154	High-risk
TCGA-BP-4761	0.49863	Alive	2.25053	1.98523	3.6946	0.265313	0.0258578	0.908833	0.00407055	0.931231	High-risk
TCGA-B8-4153	1.10959	Alive	0.0361289	4.48721	1.48888	0.137816	3.57285	5.86498	0	0.954707	High-risk
TCGA-BP-4798	0.915068	Dead	0.116819	2.05017	2.63675	3.19357	0.101337	3.10448	0.00398813	0.995215	High-risk
TCGA-B0-4842	4.72329	Dead	7.57174	2.90283	1.31161	0.150041	0.580054	40.8071	0	0.999981	High-risk
TCGA-B0-4828	0.841096	Dead	0	0.222194	6.31672	0.0523193	5.1756	22.2766	0	1.00946	High-risk
TCGA-A3-3387	1.69041	Alive	1.66942	0.605651	3.31387	8.06301	28.3348	9.57631	0.0176723	1.02506	High-risk
TCGA-AK-3445	3.50685	Alive	1.307	2.35261	3.74613	0.969434	0.409423	2.63271	0	1.04244	High-risk
TCGA-A3-3323	3.03014	Alive	1.05854	1.22488	5.45879	0.67298	2.29563	2.27414	0	1.05754	High-risk
TCGA-BP-4981	3.00548	Dead	0.0737737	1.96533	5.16144	0.037522	2.79025	4.912	0.00805949	1.07263	High-risk
TCGA-B0-4822	3.04384	Dead	1.54391	2.25137	4.62323	0.049699	0	0.740793	0	1.07882	High-risk
TCGA-MM-A564	1.66301	Alive	0.421283	0.0758309	7.18302	0	0	3.64509	0	1.08326	High-risk
TCGA-B0-5092	1.25753	Dead	0.534699	1.6041	2.48946	6.39089	7.4832	1.87994	0.00486781	1.08796	High-risk
TCGA-AK-3426	2.42466	Dead	0.1477	1.94964	4.07333	1.37723	0.170834	17.08	0	1.10355	High-risk
TCGA-BP-4799	3.10411	Dead	4.35689	3.94941	1.73544	1.71378	0	0.594066	0	1.12371	High-risk
TCGA-BP-5190	2.76986	Alive	0	1.27551	6.24173	0.324369	7.15518	14.0376	0.00387069	1.13591	High-risk
TCGA-CJ-4891	2.24384	Dead	5.1987	3.85029	2.56386	0.240999	0.49325	6.53742	0.00739502	1.14623	High-risk
TCGA-CZ-4854	3.84658	Dead	3.02452	2.68671	4.26715	0.599337	0.318022	2.41678	0.0178797	1.17541	High-risk
TCGA-AK-3458	3.2	Alive	0	0.139789	6.81616	0.938101	14.9221	60.5394	0.0265129	1.216	High-risk
TCGA-CJ-4873	4.86575	Alive	2.24834	0.832098	6.61018	0.801539	2.00505	7.34159	0	1.21953	High-risk
TCGA-BP-4342	6.18082	Dead	0.224336	0.0897345	8.304	0.316943	0	1.33511	0.00340387	1.26051	High-risk
TCGA-CZ-5459	4.15068	Alive	1.07958	4.57604	3.37426	0.309968	1.5407	2.43926	0	1.28251	High-risk
TCGA-BP-5170	6.60822	Alive	0.935172	5.4929	1.86835	0.917896	0.569287	5.62413	0.00896174	1.28466	High-risk
TCGA-CJ-4912	4.53973	Alive	1.23137	1.17342	6.67638	0.736807	5.87497	22.5023	0	1.29039	High-risk
TCGA-BP-4338	7.83288	Alive	14.155	0.188873	3.58478	6.56428	1.11048	0.22481	0.00573157	1.34137	High-risk
TCGA-G6-A8L6	0.857534	Dead	0.0498123	0.537973	8.58719	0	1.55558	4.14575	0	1.34311	High-risk
TCGA-B0-5109	1.60822	Dead	0.98576	2.95728	2.86328	5.55681	0.171023	1.08307	0.166023	1.37861	High-risk
TCGA-B0-4817	2.79178	Dead	1.41459	1.43452	6.91953	0.101335	5.4961	37.0717	0	1.39034	High-risk
TCGA-B0-4844	0.857534	Dead	0.869774	1.36139	7.83968	1.25019	1.4762	1.71391	0	1.47595	High-risk
TCGA-B8-A54I	0.410959	Alive	0.396297	5.56402	3.49071	1.05819	2.78459	5.48625	0	1.5107	High-risk
TCGA-A3-3319	3.09589	Alive	0.738795	0.928771	6.30832	5.5469	12.7363	25.8012	1.09215	1.54526	High-risk
TCGA-CJ-5681	1.51233	Dead	0	0.106107	1.5577	0.412246	0	0.728629	66.419	1.57871	High-risk
TCGA-BP-4351	2.65753	Alive	0.862046	0.234216	9.55797	0.703166	2.5397	35.0889	0.00888445	1.63774	High-risk
TCGA-BP-4352	0.942466	Dead	4.99981	0.852599	8.79141	1.50569	0.0228273	0.368633	0	1.6378	High-risk
TCGA-CJ-5679	1.86027	Dead	0.799102	1.66213	4.18972	9.5737	4.52889	2.10716	0.0339495	1.64052	High-risk
TCGA-CZ-4857	3.92329	Dead	9.80861	1.1791	8.5139	0.526054	0	4.91492	0	1.68197	High-risk
TCGA-B0-5084	0.608219	Dead	0	6.14536	4.6968	0.453547	1.06088	2.83432	0.00347925	1.73066	High-risk
TCGA-B0-4821	3.36986	Dead	1.10451	2.27213	8.47437	1.05786	0.0746592	6.14648	0.00783526	1.74095	High-risk
TCGA-CJ-4888	4.29315	Dead	8.19349	4.69465	4.86866	1.15758	1.19527	17.3558	0	1.79274	High-risk
TCGA-B0-5107	2.53973	Dead	15.9722	1.80746	8.29202	0.319199	0.0272208	8.68824	0	1.86787	High-risk
TCGA-B0-4815	4.35068	Dead	12.2253	3.21909	6.52257	1.03039	1.28473	22.5659	0.0152636	1.87984	High-risk
TCGA-BP-4354	2.83288	Dead	3.86061	2.91062	5.18857	7.09343	0.105203	0.666236	0.00552038	1.88403	High-risk
TCGA-A3-3346	0.375342	Dead	2.70741	1.19241	11.0902	2.60021	0.0499701	18.916	0	2.15847	High-risk
TCGA-B0-5094	0.912329	Dead	4.46042	2.3771	10.3436	1.02807	1.4729	46.8382	0	2.26113	High-risk
TCGA-B0-4688	0.276712	Dead	32.0955	0.577457	7.60576	12.0521	0	2.01873	0	2.79168	High-risk
Patients in testing dataset
Patient ID	follow-up time /year	fullow-up status	expression level of LINC00460	expression level of AL139351.1	expression level of AC156455.1	expression level of AL035446.1	expression level of LINC02471	expression level of AC022509.2	expression level of LINC01606	Risk score of patients	Risk group of patients
TCGA-CZ-5989	4.38082	Alive	0.0404693	0.0728447	0.381927	0.154373	70.6681	23.8439	0	-0.528324	Low-risk
TCGA-B8-A54D	2.27397	Alive	0.105336	0	0.309279	0.178584	18.6408	3.1827	0	-0.113255	Low-risk
TCGA-B0-5075	1.74521	Dead	0.193332	0.115999	0.878493	0.95599	34.0078	2.6552	0.00293344	-0.104805	Low-risk
TCGA-A3-A8OV	0.931507	Alive	0.0177974	0.320353	0.962984	0.181038	30.6304	1.14392	0	-0.0979245	Low-risk
TCGA-CZ-5986	1.02192	Alive	0.0220754	0	1.04168	0.44911	26.5032	10.8418	0	-0.0311737	Low-risk
TCGA-CZ-5985	4.46301	Alive	0.613333	0.0919999	1.09335	1.13731	29.972	3.7695	0	-0.00887295	Low-risk
TCGA-BP-4325	8.12055	Alive	0.0298162	0	0.178213	0.341208	5.69022	2.38325	0.00407163	0.00739393	Low-risk
TCGA-BP-5181	4.09589	Alive	0.0285012	0	0.555891	0.21744	9.44455	3.42896	0.00389206	0.0189519	Low-risk
TCGA-CJ-4874	6.25479	Alive	0.113837	0	0.465543	0.180933	7.40625	3.75222	0	0.0265014	Low-risk
TCGA-AK-3447	3.33425	Alive	0	0	0.0474097	0.239534	0.0326834	0.714079	0	0.0292946	Low-risk
TCGA-BP-4976	4.47123	Alive	0.0390062	0.210633	0.233142	0.322382	5.14318	0.514279	0	0.0455557	Low-risk
TCGA-AK-3465	1.01096	Alive	0	0	0.125237	0	0.184183	0.940415	1.35911	0.0471946	Low-risk
TCGA-B8-5545	1.43014	Alive	0.559796	0.103347	0.388327	0.0365022	3.68562	1.25377	0	0.0552154	Low-risk
TCGA-BP-4994	3.58356	Alive	0.0571201	0.0342721	0.563028	0.242099	6.45802	2.275	0.512212	0.0631626	Low-risk
TCGA-B8-4146	1.4	Alive	0.0164738	0.296529	0.19693	0.167575	4.17284	3.6924	0	0.0656292	Low-risk
TCGA-DV-5565	3.6411	Alive	0.0628034	0.226092	0.237082	0	0.5448	3.28626	0.0171526	0.0824956	Low-risk
TCGA-CZ-5452	4.26301	Alive	0.0141071	0.203142	0.115384	0.538124	2.81461	4.0454	0	0.0839206	Low-risk
TCGA-B0-5691	9.4	Alive	0.0224965	0.0809872	0.481235	0.228838	3.04434	1.44595	0.31335	0.0841883	Low-risk
TCGA-CJ-4870	4.10411	Alive	0	0.115136	0.653965	0.20333	5.79839	3.42606	0	0.087361	Low-risk
TCGA-B8-A54H	0.70137	Alive	0.0238323	0	0.719734	0.515157	8.78638	7.42341	0.00325449	0.0917446	Low-risk
TCGA-CW-5583	6.81918	Alive	0.0123228	0.221811	0.527211	0.0940127	2.97174	0.446796	0.0639456	0.0941462	Low-risk
TCGA-B0-5812	8.11781	Alive	0.0391358	0.140889	0.878216	0	6.33718	2.12845	0.0641316	0.0983407	Low-risk
TCGA-CZ-4862	5.04932	Alive	0.0963118	0.138689	0.412053	0.489851	4.24422	3.93647	0	0.0991756	Low-risk
TCGA-B2-5641	0.887671	Alive	0.3431	0	1.16568	0.767818	14.9291	3.07606	0	0.101061	Low-risk
TCGA-BP-5192	1.95616	Alive	0	0	1.07251	0.191251	7.04575	0.45446	0	0.102325	Low-risk
TCGA-BP-5200	2.91233	Alive	0.0397057	0	0.79316	0.403894	11.0391	14.5599	0	0.103151	Low-risk
TCGA-B0-5713	5.10959	Alive	0	0.0979822	0.256862	1.17665	7.29555	9.10576	0	0.116431	Low-risk
TCGA-DV-5576	1.99178	Dead	0	0.0497601	0.373948	0.0351506	0.143885	2.59692	2.51797	0.12501	Low-risk
TCGA-BP-4974	0.578082	Dead	0.00966622	0.0347984	0.930491	0.0983266	2.29753	0.939905	0.00263999	0.130425	Low-risk
TCGA-A3-3349	3.79452	Alive	0.101326	0.364775	0.573759	0.343571	4.77578	2.28224	0.0046123	0.135177	Low-risk
TCGA-BP-4347	3.74521	Alive	0	0	0.937082	0.157818	1.81241	1.65348	0	0.138451	Low-risk
TCGA-B0-4841	0.558904	Dead	0.0857379	0	1.00694	0.0726785	1.28917	1.22462	0	0.146672	Low-risk
TCGA-BP-4766	4.00548	Alive	0	0.516906	0.572144	0.426	5.62576	1.04515	0.00326793	0.150418	Low-risk
TCGA-BP-4346	4.09041	Dead	0	0.113319	1.24768	0.240146	11.4684	10.6607	0.0171939	0.152161	Low-risk
TCGA-A3-3359	6.86027	Alive	0.0188115	0.406329	0.544435	0.239193	3.62269	5.48747	0	0.153853	Low-risk
TCGA-BP-4797	3.03288	Alive	0.0566197	0	0.919076	0.201581	0.157171	1.04511	0.00309274	0.154548	Low-risk
TCGA-DV-A4VZ	1	Alive	0.0351372	0.252988	0.143696	0	0.060961	2.54798	4.24166	0.156874	Low-risk
TCGA-DV-5575	2.75616	Alive	0.144832	0.289664	0.546739	0.122771	3.6016	15.8068	0.0131853	0.175267	Low-risk
TCGA-BP-4999	3.46849	Alive	0.0099432	0.214773	1.38255	0.834438	14.1457	5.3258	0	0.185219	Low-risk
TCGA-B0-5712	7.45753	Alive	0.0277998	0.550436	1.60039	0.106044	14.2523	2.08463	0	0.197284	Low-risk
TCGA-BP-4998	2.55342	Alive	0.0984598	0.354455	0.894795	0.528596	5.5612	6.43665	0.0507939	0.207032	Low-risk
TCGA-CJ-4907	4.10685	Alive	0.0707798	0.127404	0.979707	0.599988	1.26892	1.65254	0.0966552	0.210226	Low-risk
TCGA-A3-3372	2.0137	Alive	0.150839	0.0987308	1.11295	0.418462	1.95083	5.08485	0	0.21844	Low-risk
TCGA-AK-3428	6.09041	Alive	0.0277147	0	1.79602	0.140959	7.06825	4.29352	0	0.221351	Low-risk
TCGA-MW-A4EC	1.36438	Alive	0.0504192	1.02855	0.518126	0.555613	10.2053	9.61125	0	0.230231	Low-risk
TCGA-BP-4789	4.07945	Alive	0.0131689	0.0474082	1.64051	0.167446	3.79265	1.82308	0	0.230391	Low-risk
TCGA-CW-5581	7.66849	Alive	0	0.234979	2.62827	0.199187	18.0962	0.537862	0.092699	0.25813	Low-risk
TCGA-B4-5836	0.386301	Alive	0.338591	0.877627	0.894723	0	7.47217	15.1112	0	0.273271	Low-risk
TCGA-B0-5085	2.10959	Dead	0.0149205	0.268569	1.15465	0.645039	0.181203	4.15571	0	0.28199	Low-risk
TCGA-BP-4982	2.77808	Alive	0.0644872	0.116077	1.73788	0.300656	3.9345	5.70366	0	0.283799	Low-risk
TCGA-BP-4327	0.29863	Dead	0.140493	0.393382	1.50269	0.119094	1.02916	2.31543	0.00426343	0.29585	Low-risk
TCGA-B2-3924	1.01644	Alive	0.0538392	0.0876569	1.92223	1.06466	12.9048	9.91602	0	0.295976	Low-risk
TCGA-BP-5184	3.10411	Alive	0.0890869	0.0641426	1.93934	0.317173	3.02938	3.43562	0	0.30533	Low-risk
TCGA-CJ-5675	6.65753	Alive	0.150138	0.442225	0.549595	0.242969	8.40643	52.6143	0.055916	0.329703	Low-risk
TCGA-A3-3380	1.55342	Alive	0.0132063	0.237713	1.56208	0.940358	2.13083	2.98179	0.0180342	0.335497	Low-risk
TCGA-CJ-4900	4.69589	Dead	1.26043	0.191727	1.29563	1.03835	3.91155	10.5912	0.00969698	0.336721	Low-risk
TCGA-CJ-4894	2.30411	Dead	0.013418	0.579656	1.604	0.13649	4.93523	11.9414	0.00732931	0.344284	Low-risk
TCGA-BP-4971	4.07397	Alive	0.047245	0.255123	2.05102	0.510621	4.20082	1.12901	0.00322583	0.345554	High-risk
TCGA-CJ-6028	4.45205	Dead	0.215411	0.452362	1.72799	0.13695	0.716305	3.60928	0.00490266	0.350254	High-risk
TCGA-CJ-4878	5.98904	Alive	0	0.730687	0.523572	0	4.29608	44.6231	0	0.354998	High-risk
TCGA-CZ-5457	4.23836	Alive	0	0.323474	1.73839	0.628383	0.48716	1.24022	0.00306756	0.358113	High-risk
TCGA-BP-5175	2.55342	Alive	0.721136	0.449323	1.8323	0.317403	1.25113	1.66844	0	0.374741	High-risk
TCGA-CJ-4918	0.254795	Dead	0.363982	0.145593	0.441046	2.43404	0.116942	21.4175	0.00368182	0.388958	High-risk
TCGA-CJ-4640	5.47397	Alive	0.221227	1.09507	1.1744	0.351619	1.0315	4.28402	0.00377628	0.392372	High-risk
TCGA-CZ-5465	3.7726	Alive	0.128431	0.0990749	2.00855	1.2131	1.1141	3.28076	0	0.413472	High-risk
TCGA-B4-5832	0.424658	Alive	0.425765	0.161342	2.03022	0.854795	0.116633	5.24421	0	0.422294	High-risk
TCGA-A3-3351	2.49315	Alive	0.0178376	1.28431	1.72831	0.362895	9.71742	10.2598	0.0194869	0.440452	High-risk
TCGA-CZ-5461	0.90411	Dead	3.60017	0.346129	1.85509	0.380342	3.94781	12.5005	0	0.44186	High-risk
TCGA-B0-5698	7.07671	Alive	0.0128939	0.557016	1.98753	0.655795	4.78721	12.8988	0	0.444369	High-risk
TCGA-T7-A92I	0.975342	Alive	0	0.135861	2.76223	0.223935	0.04365	0.746359	0.00687141	0.445955	High-risk
TCGA-B0-5692	4.07397	Alive	0	0.982848	0.767914	4.32908	17.3026	5.29347	0.00438613	0.473468	High-risk
TCGA-B0-5116	1.8	Alive	0	0.252392	2.94655	0.0713161	0.437885	0.80881	0	0.475646	High-risk
TCGA-CJ-4901	3.9726	Alive	0.40748	0.943025	1.4192	1.25829	0	1.41506	0.00794922	0.47785	High-risk
TCGA-A3-3311	3.26301	Dead	0.626121	1.17398	2.22408	0.33172	10.1386	5.95487	0	0.479222	High-risk
TCGA-CJ-6030	6.29863	Dead	1.64748	0.781593	1.12492	1.0068	3.2571	25.9729	0	0.489494	High-risk
TCGA-B0-4713	0.553425	Dead	0.202369	0.582821	2.96663	0.0514633	5.26646	1.9344	0.00552699	0.4911	High-risk
TCGA-BP-4776	1.12603	Alive	0.0237433	1.96594	1.1652	0.241521	2.51278	5.47827	0.0194539	0.511836	High-risk
TCGA-CJ-5677	2.14247	Dead	0.737964	0.323984	2.35548	1.14431	0	2.61041	0.0245792	0.515425	High-risk
TCGA-B4-5838	0.454795	Alive	0.132899	0	3.42824	0	0.144108	3.47706	0.00907421	0.516399	High-risk
TCGA-BP-4765	5.98356	Alive	0.0371326	0.49015	2.95146	0.314766	2.79165	4.85496	0.0202829	0.530694	High-risk
TCGA-BP-4790	3.04384	Dead	0.0175698	2.4668	0.663257	0.714893	3.99321	2.66397	0.0191943	0.531387	High-risk
TCGA-BP-4176	5.35616	Alive	2.55356	0.761836	2.70727	0.896937	16.3994	14.3459	0.00385313	0.538638	High-risk
TCGA-B0-4852	3.07123	Dead	0.0532203	1.6924	2.3718	0.248126	11.434	3.09911	0	0.542108	High-risk
TCGA-BP-5189	2.25205	Dead	1.25131	0.661533	1.94343	0.823352	3.94719	22.2088	0.00238988	0.542683	High-risk
TCGA-BP-5196	2.78904	Alive	4.53876	0.806227	2.36716	0.075936	0.207223	2.65743	0.0163106	0.578281	High-risk
TCGA-B0-5115	2.18356	Alive	0.0139788	0.654209	3.12222	0.177744	1.16412	2.99495	0.00381783	0.578647	High-risk
TCGA-B0-4707	1.64384	Dead	0.529329	0.414258	3.24347	0.117053	0	5.84109	0	0.586335	High-risk
TCGA-B0-4843	0.876712	Dead	0.160416	0.360936	3.39371	0.203973	0	2.94119	0	0.58649	High-risk
TCGA-BP-4964	5.10137	Alive	0.121673	1.03533	2.60277	0.984517	5.16223	2.69797	0	0.591055	High-risk
TCGA-BP-4763	3.47945	Dead	7.04914	0.935808	1.64511	0.583285	2.04273	10.3574	0.0584668	0.59965	High-risk
TCGA-BP-4353	1.0274	Dead	1.31545	1.66823	1.55181	1.14043	4.12357	5.93723	0	0.601942	High-risk
TCGA-CJ-4920	0.380822	Dead	5.47592	1.01383	2.38215	0.477446	4.7502	0.928254	0	0.610369	High-risk
TCGA-B2-4101	0.515068	Alive	0.310123	0.411321	3.27594	1.95089	6.42822	1.99062	0	0.65287	High-risk
TCGA-BP-4960	5.95068	Alive	0.0649288	0.280493	4.14228	0.0990702	0.0675886	1.04867	0.0106398	0.66297	High-risk
TCGA-G6-A8L8	2.98904	Dead	0.0185827	0.86967	3.96344	0.0945133	7.35069	12.924	0.0101504	0.712219	High-risk
TCGA-BP-4804	3.99726	Alive	0.233262	2.44289	1.41423	1.50995	2.3178	2.58617	0.0926652	0.723643	High-risk
TCGA-B0-5077	3.60822	Dead	0.0809468	0.790966	4.37988	0.55874	9.5899	2.4966	0.012633	0.72888	High-risk
TCGA-CJ-6027	5.08219	Alive	6.44011	0.495393	2.47615	1.78473	0.0716231	19.9575	0	0.797282	High-risk
TCGA-BP-4986	2.15068	Alive	6.20838	2.32051	1.77161	0.891501	1.58919	1.17414	0	0.816195	High-risk
TCGA-CJ-4881	5.51781	Alive	2.5817	0.623385	4.95217	0.680557	8.08421	1.19342	0.0128982	0.850795	High-risk
TCGA-AK-3436	5.6	Alive	2.61399	0	3.29911	4.57762	3.53033	0.438543	0	0.867851	High-risk
TCGA-A3-3316	4.09041	Alive	0.359866	0.863679	4.81509	0.427073	0.0832462	3.51897	0.00655233	0.899743	High-risk
TCGA-A3-3383	2.3589	Alive	0.0197441	3.3407	1.76396	1.55651	6.20012	6.96348	0	0.900208	High-risk
TCGA-B0-4811	3.88219	Dead	0.0279037	1.35612	4.81912	0.390282	5.78514	9.12845	0.0609673	0.940497	High-risk
TCGA-B0-4837	3.77534	Dead	0.306033	0.826288	5.31424	0.116738	0	9.38115	0	0.967413	High-risk
TCGA-B0-4710	0.263014	Alive	0	2.91756	3.68979	0.337249	5.41969	1.21423	0	0.9937	High-risk
TCGA-AK-3454	2.39452	Alive	1.38571	2.20083	4.05148	0.621868	0.212128	0.268676	0	1.02652	High-risk
TCGA-B0-4718	1.68767	Alive	0.0231907	0.25046	6.8139	0.589751	2.05196	3.0576	0	1.07513	High-risk
TCGA-B0-4696	2.3726	Dead	1.36229	0.284304	3.62717	6.37644	0	0.650768	0	1.12194	High-risk
TCGA-CZ-5469	2.59178	Dead	1.5365	0.507466	7.19266	0.215085	0.0978249	0.627255	0	1.17906	High-risk
TCGA-A3-3382	1.5726	Alive	3.10291	2.06654	5.74935	0.789084	0.861338	14.1908	0	1.35414	High-risk
TCGA-B0-4712	3.66301	Dead	3.92996	1.92007	5.69579	4.74718	0	0.740211	0	1.60734	High-risk
TCGA-DV-A4VX	4.45479	Dead	0.971366	7.37394	15.385	5.04786	11.8701	57.4228	0.00576728	4.01895	High-risk
TCGA-G6-A8L7	5.84384	Alive	0	0.549058	20.1127	11.2478	0.582133	39.8149	0	4.10945	High-risk
