# Supplementary material for: Development and Interpretation of a Genomic Instability Derived lncRNAs Based Risk Signature as a Predictor of Prognosis for Clear Cell Renal Cell Carcinoma Patients
Source: Front Oncol. 2021 May 21;11:678253. doi: 10.3389/fonc.2021.678253 (PMC8176022; doi:10.3389/fonc.2021.678253)
Supplement: Supplementary file 4 [file Table_4.xlsx]

## Sheet: Sheet1
Results of KEGG enrichment analysis on genes co-expressed with LINC00460
KEGG ID	KEGG term	p-value	Adjusted p-value	Count of enriched genes	Enriched genes (entrez_id)
hsa04110	Cell cycle	1.0729e-20	1.8883e-18	26	890/8318/9133/4173/891/7272/5347/983/699/991/1029/4085/9184/9232/701/990/1869/1111/11200/5591/4171/5111/994/5933/51433/4175
hsa03030	DNA replication	2.68456e-11	2.36241e-09	11	4173/23649/5985/2237/5424/4171/5111/5558/10535/5983/4175
hsa04115	p53 signaling pathway	8.67167e-07	5.08738e-05	10	51512/9133/6241/891/983/1029/1111/11200/5366/637
hsa05166	Human T-cell leukemia virus 1 infection	1.32307e-05	0.000552795	15	8061/890/9133/991/1029/4085/9184/9232/5901/701/1869/5902/1111/11200/51433
hsa04914	Progesterone-mediated oocyte maturation	1.57044e-05	0.000552795	10	890/9133/891/5347/983/699/6790/4085/994/51433
hsa04114	Oocyte meiosis	2.68299e-05	0.000787011	11	9133/891/5347/983/699/6790/991/4085/9232/26271/51433
hsa04218	Cellular senescence	0.000152371	0.00383105	11	890/9133/891/983/2305/1029/1869/1111/11200/4605/5933
hsa03460	Fanconi anemia pathway	0.000473192	0.0104102	6	29089/5888/2189/55215/672/2175
hsa03430	Mismatch repair	0.000784365	0.0153387	4	5985/5424/5111/5983
hsa01524	Platinum drug resistance	0.00233316	0.0410635	6	7153/332/1029/5366/637/672
hsa00970	Aminoacyl-tRNA biosynthesis	0.00760651	0.121704	5	51067/8565/833/4141/6897
hsa03420	Nucleotide excision repair	0.0111803	0.163977	4	5985/5424/5111/5983
hsa04210	Apoptosis	0.0135532	0.176352	7	84823/332/4001/84790/5366/10376/637
hsa05203	Viral carcinogenesis	0.014028	0.176352	9	890/983/991/1029/5902/1111/5366/5933/5829
hsa04120	Ubiquitin mediated proteolysis	0.0156879	0.184072	7	27338/991/11065/51433/672/64750/55236
hsa05170	Human immunodeficiency virus 1 infection	0.017624	0.193864	9	9133/891/983/9582/1111/3654/637/3984/5829
hsa04215	Apoptosis - multiple species	0.0213065	0.207733	3	332/5366/637
hsa03013	RNA transport	0.0229984	0.207733	8	10460/5901/79023/5905/8894/55706/26986/10799
hsa03410	Base excision repair	0.0231235	0.207733	3	2237/5424/5111
hsa03450	Non-homologous end-joining	0.023606	0.207733	2	2237/5591
hsa05206	MicroRNAs in cancer	0.0302577	0.253588	11	113130/9493/1029/3925/1869/6464/994/1786/672/960/1946
hsa03440	Homologous recombination	0.0405819	0.324655	3	5888/5424/672
hsa04974	Protein digestion and absorption	0.0432694	0.331105	5	5646/3783/1287/1294/1293
Results of KEGG enrichment analysis on genes co-expressed with AL139351.1
KEGG ID	KEGG term	p-value	Adjusted p-value	Count of enriched genes	Enriched genes (entrez_id)
hsa05133	Pertussis	3.02436e-05	0.00756089	8	716/715/51561/710/5594/29108/801/7189
hsa01200	Carbon metabolism	0.000661799	0.0827249	8	6888/4329/50/847/1743/8803/8310/7086
hsa04625	C-type lectin receptor signaling pathway	0.00150328	0.125273	7	9641/51561/26253/5594/29108/23365/801
hsa00640	Propanoate metabolism	0.00215189	0.133052	4	4329/1629/8803/8310
hsa05152	Tuberculosis	0.00266104	0.133052	9	1051/10312/637/51561/26253/5594/23365/801/7189
hsa00071	Fatty acid degradation	0.00511481	0.213117	4	34/1374/8310/1376
hsa03320	PPAR signaling pathway	0.00786403	0.262489	5	34/1374/8310/3611/1376
hsa00790	Folate biosynthesis	0.00839963	0.262489	3	57016/8644/200895
hsa00020	Citrate cycle (TCA cycle)	0.0125106	0.312457	3	50/1743/8803
hsa04710	Circadian rhythm	0.0136886	0.312457	3	1408/26224/4862
hsa01212	Fatty acid metabolism	0.0137481	0.312457	4	34/1374/8310/1376
hsa05132	Salmonella infection	0.0204574	0.426196	9	8677/10095/10094/10640/55860/140735/5594/29108/7189
hsa05135	Yersinia infection	0.0244069	0.427237	6	10095/10094/5594/29108/23365/7189
hsa05162	Measles	0.0259812	0.427237	6	3718/9641/637/25898/1965/7189
hsa04810	Regulation of actin cytoskeleton	0.0260506	0.427237	8	9170/10095/10094/6655/3655/5962/5594/23365
hsa04620	Toll-like receptor signaling pathway	0.0273432	0.427237	5	9641/6696/3663/5594/7189
hsa04115	p53 signaling pathway	0.0310787	0.448839	4	11200/637/25898/84883
hsa03013	RNA transport	0.0323322	0.448839	7	1979/10419/1983/23279/1965/84305/80336
hsa05140	Leishmaniasis	0.0367855	0.448839	4	1535/5594/4689/7189
hsa04670	Leukocyte transendothelial migration	0.0384376	0.448839	5	1535/6494/1500/4689/394
hsa05130	Pathogenic Escherichia coli infection	0.0420845	0.448839	7	9170/10095/10094/5594/29108/23365/7189
hsa00280	Valine, leucine and isoleucine degradation	0.0431628	0.448839	3	4329/1629/34
hsa05160	Hepatitis C	0.0432443	0.448839	6	9641/6655/637/5594/1965/7189
hsa04146	Peroxisome	0.044715	0.448839	4	847/6648/4358/8310
hsa04722	Neurotrophin signaling pathway	0.0448839	0.448839	5	6655/10603/5594/801/7189
hsa05131	Shigellosis	0.0478451	0.454371	8	10095/10094/54874/5594/29108/3611/30849/7189
hsa05161	Hepatitis B	0.049072	0.454371	6	3718/9641/6655/637/5594/7189
Results of KEGG enrichment analysis on genes co-expressed with AC156455.1
KEGG ID	KEGG term	p-value	Adjusted p-value	Count of enriched genes	Enriched genes (entrez_id)
hsa00240	Pyrimidine metabolism	0.000933367	0.156806	5	4833/7083/4830/1841/4832
hsa03018	RNA degradation	0.00398553	0.298502	5	80336/2026/56915/51690/51013
hsa04330	Notch signaling pathway	0.00533039	0.298502	4	2648/9253/113878/55851
hsa04130	SNARE interactions in vesicular transport	0.00944735	0.396789	3	8675/6810/9341
hsa01240	Biosynthesis of cofactors	0.0178552	0.599936	6	4833/79001/4830/4832/29926/5498
hsa00983	Drug metabolism - other enzymes	0.021913	0.613565	4	4833/7083/4830/4832
hsa00565	Ether lipid metabolism	0.0273721	0.65693	3	5050/387521/8613
hsa03430	Mismatch repair	0.0372534	0.780193	2	5984/5424
hsa00564	Glycerophospholipid metabolism	0.0417961	0.780193	4	6901/64900/8613/79143
Results of KEGG enrichment analysis on genes co-expressed with AL035446.1
KEGG ID	KEGG term	p-value	Adjusted p-value	Count of enriched genes	Enriched genes (entrez_id)
hsa04110	Cell cycle	1.06902e-13	1.97769e-11	19	9133/699/8318/991/9232/891/890/990/11200/5347/7272/9184/701/983/1869/4085/4173/5111/8317
hsa04114	Oocyte meiosis	0.000274961	0.0107003	9	9133/699/991/9232/891/6790/5347/983/4085
hsa03030	DNA replication	0.000289197	0.0107003	5	23649/2237/4173/5984/5111
hsa04115	p53 signaling pathway	0.00126857	0.0391144	6	9133/51512/6241/891/11200/983
hsa04218	Cellular senescence	0.00429053	0.106694	8	2305/9133/891/890/11200/4605/983/1869
hsa00970	Aminoacyl-tRNA biosynthesis	0.00461378	0.106694	5	4141/8565/2617/833/51067
hsa00240	Pyrimidine metabolism	0.0144604	0.243198	4	6241/7083/4830/1841
hsa00450	Selenocompound metabolism	0.0315015	0.485649	2	4141/9060
hsa00532	Glycosaminoglycan biosynthesis - chondroitin sulfate / dermatan sulfate	0.0426175	0.573474	2	54480/29940
hsa00983	Drug metabolism - other enzymes	0.043398	0.573474	4	6241/7083/4830/3614
Results of KEGG enrichment analysis on genes co-expressed with LINC02471
KEGG ID	KEGG term	p-value	Adjusted p-value	Count of enriched genes	Enriched genes (entrez_id)
hsa01240	Biosynthesis of cofactors	3.95043e-06	0.00082959	12	27010/1355/79799/55163/6470/2937/64802/158067/217/84274/7364/124454
hsa04146	Peroxisome	0.0014946	0.116898	6	23600/5825/51/8504/8540/3155
hsa01212	Fatty acid metabolism	0.00166997	0.116898	5	34/51/1376/84869/79993
hsa04216	Ferroptosis	0.00334137	0.139231	4	64116/2937/8031/10162
hsa00860	Porphyrin and chlorophyll metabolism	0.00365027	0.139231	4	1355/79799/7364/124454
hsa00071	Fatty acid degradation	0.00397802	0.139231	4	34/51/1376/217
hsa00053	Ascorbate and aldarate metabolism	0.0103335	0.310005	3	79799/217/7364
hsa04530	Tight junction	0.0143918	0.377786	7	5564/91862/84612/1364/153562/100506658/4214
hsa00260	Glycine, serine and threonine metabolism	0.0225379	0.50309	3	6470/2628/55349
hsa00730	Thiamine metabolism	0.0239567	0.50309	2	27010/158067
hsa02010	ABC transporters	0.0306542	0.585217	3	10257/5825/5243
hsa00280	Valine, leucine and isoleucine degradation	0.0361666	0.632304	3	34/217/3155
hsa00770	Pantothenate and CoA biosynthesis	0.0399123	0.632304	2	217/60496
hsa00330	Arginine and proline metabolism	0.0421536	0.632304	3	2628/4953/217
hsa04976	Bile secretion	0.0479294	0.657731	4	10257/79799/5243/7364
Results of KEGG enrichment analysis on genes co-expressed with AC022509.2
KEGG ID	KEGG term	p-value	Adjusted p-value	Count of enriched genes	Enriched genes (entrez_id)
hsa04064	NF-kappa B signaling pathway	2.20835e-08	4.81421e-06	12	330/4791/7412/9020/8837/4055/958/148022/5971/2920/1896/3383
hsa04668	TNF signaling pathway	2.80342e-05	0.00305573	9	330/7412/8809/6364/5295/9020/8837/2920/3383
hsa04060	Cytokine-cytokine receptor interaction	0.000268533	0.0195134	13	9547/3460/8809/9235/5197/6364/4055/958/27242/2920/1896/58985/652
hsa04061	Viral protein interaction with cytokine and cytokine receptor	0.000527072	0.0251423	7	9547/8809/5197/6364/4055/2920/58985
hsa05169	Epstein-Barr virus infection	0.000576659	0.0251423	10	4791/4794/5295/9020/958/965/5971/6892/8819/3383
hsa04625	C-type lectin receptor signaling pathway	0.00355353	0.125563	6	4791/5295/9020/387/5971/9261
hsa00515	Mannose type O-glycan biosynthesis	0.00403184	0.125563	3	9215/55624/120071
hsa05235	PD-L1 expression and PD-1 checkpoint pathway in cancer	0.037654	0.482858	4	3460/4794/5295/148022
hsa04621	NOD-like receptor signaling pathway	0.0439507	0.492054	6	330/148022/387/2920/10010/3320
hsa04210	Apoptosis	0.0441859	0.492054	5	330/5295/9020/8837/6709
hsa04977	Vitamin digestion and absorption	0.0451426	0.492054	2	686/4363
Results of KEGG enrichment analysis on genes co-expressed with LINC01606
KEGG ID	KEGG term	p-value	Adjusted p-value	Count of enriched genes	Enriched genes (entrez_id)
hsa00480	Glutathione metabolism	6.43825e-05	0.0163531	7	6611/3417/2948/2947/2946/2877/2950
hsa00650	Butanoate metabolism	0.00145252	0.18447	4	3158/7915/65985/18
hsa01230	Biosynthesis of amino acids	0.00218337	0.184859	6	2027/5053/384/3417/5091/5213
hsa04150	mTOR signaling pathway	0.00661354	0.396479	8	57600/4041/58528/7483/55615/729438/83667/5579
hsa00982	Drug metabolism - cytochrome P450	0.00924266	0.396479	5	2330/2948/2947/2946/2950
hsa01524	Platinum drug resistance	0.00978252	0.396479	5	842/2948/2947/2946/2950
hsa04918	Thyroid hormone synthesis	0.0109266	0.396479	5	90993/112/3710/2877/5579
hsa00020	Citrate cycle (TCA cycle)	0.0160897	0.432623	3	3417/8803/5091
hsa04540	Gap junction	0.0206401	0.432623	5	112/3710/347733/5579/10382
hsa04727	GABAergic synapse	0.0215628	0.432623	5	6529/2568/112/18/5579
hsa04976	Bile secretion	0.0225121	0.432623	5	570/8431/123264/112/6550
hsa00500	Starch and sucrose metabolism	0.026183	0.432623	3	5837/8908/2538
hsa00250	Alanine, aspartate and glutamate metabolism	0.0281283	0.432623	3	7915/159/18
hsa04927	Cortisol synthesis and secretion	0.0288926	0.432623	4	1586/90993/112/3710
hsa04070	Phosphatidylinositol signaling system	0.0299189	0.432623	5	3705/8871/3710/5579/51447
hsa05225	Hepatocellular carcinoma	0.0312023	0.432623	7	4041/2948/7483/2947/2946/5579/2950
hsa05146	Amoebiasis	0.0360519	0.432623	5	284217/384/4843/5579/911
hsa00120	Primary bile acid biosynthesis	0.0364124	0.432623	2	570/3295
hsa00450	Selenocompound metabolism	0.0364124	0.432623	2	9061/22929
hsa04928	Parathyroid hormone synthesis, secretion and action	0.0414789	0.432623	5	4041/90993/112/3710/5579
hsa04115	p53 signaling pathway	0.0416781	0.432623	4	575/842/896/83667
hsa04922	Glucagon signaling pathway	0.0429089	0.432623	5	5837/90993/3710/2538/5213
hsa04962	Vasopressin-regulated water reabsorption	0.0438225	0.432623	3	90993/112/51143
hsa04971	Gastric acid secretion	0.0471782	0.432623	4	6752/112/3710/5579
hsa00100	Steroid biosynthesis	0.0491321	0.432623	2	1718/2222
